# Supplementary material for: Dataset for the NMR structure of the intrinsically disordered acidic region of XPC bound to the PH domain of TFIIH p62
Source: Data Brief. 2016 Jan 2;6:571–7. doi: 10.1016/j.dib.2015.12.034 (PMC4731421; doi:10.1016/j.dib.2015.12.034)
Supplement: Supplementary file 2 — Supplementary material [file mmc2.zip]

Archive with 19 entries (18 files):
- Supplementary Table_S1.xlsx
- __MACOSX/
- __MACOSX/._Supplementary Table_S1.xlsx
- Supplementary Table_S2.xlsx
- __MACOSX/._Supplementary Table_S2.xlsx
- Supplementary Table_S3.xlsx
- __MACOSX/._Supplementary Table_S3.xlsx
- Supplementary Table_S4.xlsx
- __MACOSX/._Supplementary Table_S4.xlsx
- Supplementary Table_S5.xlsx
- __MACOSX/._Supplementary Table_S5.xlsx
- Supplementary Table_S6.xlsx
- __MACOSX/._Supplementary Table_S6.xlsx
- Supplementary Table_S7.xlsx
- __MACOSX/._Supplementary Table_S7.xlsx
- Supplementary Table_S8.xlsx
- __MACOSX/._Supplementary Table_S8.xlsx
- Supplementary Table_S9.xlsx
- __MACOSX/._Supplementary Table_S9.xlsx
