# Supplementary material for: Dataset for the NMR structure of the intrinsically disordered acidic region of XPC bound to the PH domain of TFIIH p62
Source: Data Brief. 2016 Jan 2;6:571–7. doi: 10.1016/j.dib.2015.12.034 (PMC4731421; doi:10.1016/j.dib.2015.12.034)
Supplement: Supplementary file 2 — Supplementary material [file mmc2.zip › Supplementary Table_S1.xlsx]

## Sheet: 13C  NOESY-HSQC
Table S1. Distance restraints from intramolecular NOEs of the 13C,15N-labeled XPC109−156 in complex with the unlabeled p62
PH domain obtained from the 13C-edited NOESY-HSQC.
	XPC				XPC				Lower	Upper		Sum
Intraresidue (i–j = 0)	133	TRP	HA		133	TRP	HB1		1.8	2.7
	133	TRP	HA		133	TRP	HB2		1.8	3.3
	135	GLU	HA		135	GLU	HB1		1.8	2.7
	135	GLU	HA		135	GLU	HB2		1.8	2.7
	136	VAL	HA		136	VAL	HG1#		1.8	4.2
	136	VAL	HA		136	VAL	HG2#		1.8	4.2
	136	VAL	HA		136	VAL	HB		1.8	3.3		7
Sequential (i–j = 1)	110	HIS	HD2		109	ALA	HA		1.8	6
	110	HIS	HD2		109	ALA	HB#		1.8	7.5
	111	HIS	HB#		112	LEU	HD#		1.8	9.9
	112	LEU	HA		111	HIS	HB#		1.8	6
	115	GLY	HA#		114	ARG	HG#		1.8	8
	115	GLY	HA#		116	ALA	HB#		1.8	7.5
	117	THR	HA		118	MET	HG#		1.8	7
	118	MET	HA		117	THR	HG2#		1.8	7.5
	119	ASN	HB#		120	GLU	HA		1.8	6
	119	ASN	HB#		120	GLU	HG#		1.8	7
	121	ASP	HA		120	GLU	HG#		1.8	7
	121	ASP	HA		122	SER	HB#		1.8	7
	121	ASP	HB#		120	GLU	HA		1.8	7
	129	SER	HA		130	GLU	HB#		1.8	6
	129	SER	HA		130	GLU	HG#		1.8	6
	130	GLU	HA		131	ASN	HA		1.8	6
	130	GLU	HA		131	ASN	HB#		1.8	7
	131	ASN	HA		130	GLU	HG#		1.8	6
	131	ASN	HB#		130	GLU	HG#		1.8	8
	132	ASP	HA		133	TRP	HD1		1.8	6
	132	ASP	HB#		131	ASN	HA		1.8	7
	132	ASP	HB#		133	TRP	HD1		1.8	7
	135	GLU	HA		136	VAL	HG1#		1.8	6.5
	135	GLU	HA		136	VAL	HG2#		1.8	4.8
	136	VAL	HG1#		137	GLU	HA		1.8	6.5
	137	GLU	HB#		136	VAL	HG1#		1.8	7.5
	138	GLU	HA		139	LEU	HB#		1.8	6
	138	GLU	HA		139	LEU	HD#		1.8	8.9
	139	LEU	HB#		140	SER	HB#		1.8	8
	140	SER	HA		139	LEU	HB#		1.8	6
	140	SER	HA		139	LEU	HD#		1.8	8.9
	140	SER	HA		141	GLU	HB#		1.8	7
	140	SER	HA		141	GLU	HG#		1.8	6
	140	SER	HB#		139	LEU	HG		1.8	6
	140	SER	HB#		141	GLU	HB#		1.8	5.3
	140	SER	HB#		141	GLU	HG#		1.8	7
	141	GLU	HA		142	PRO	HD#		1.8	3.7
	141	GLU	HB#		142	PRO	HD#		1.8	5.3
	141	GLU	HG#		142	PRO	HD#		1.8	8
	142	PRO	HB#		141	GLU	HA		1.8	7
	142	PRO	HG#		141	GLU	HA		1.8	6
	144	LEU	HB#		145	GLY	HA#		1.8	8
	145	GLY	HA#		144	LEU	HD#		1.8	9.9
	145	GLY	HA#		144	LEU	HG		1.8	7
	146	ASP	HA		147	VAL	HG#		1.8	8.9
	146	ASP	HB#		147	VAL	HG#		1.8	9.9
	147	VAL	HB		148	ARG	HA		1.8	6
	152	ALA	HB#		153	PHE	HA		1.8	7.5		48
Medium-range (1 < i–j < 5)	130	GLU	HA		133	TRP	HD1		1.8	5
	130	GLU	HA		133	TRP	HZ2		1.8	5
	130	GLU	HB#		133	TRP	HZ2		1.8	6
	130	GLU	HG#		133	TRP	HZ2		1.8	7
	131	ASN	HA		133	TRP	HD1		1.8	3.3
	131	ASN	HB#		133	TRP	HD1		1.8	7
	136	VAL	HG1#		138	GLU	HA		1.8	6.5
	142	PRO	HA		144	LEU	HD#		1.8	7.2
	142	PRO	HA		144	LEU	HG		1.8	5
	142	PRO	HB#		144	LEU	HD#		1.8	9.9
	142	PRO	HG#		144	LEU	HD#		1.8	9.9
	142	PRO	HD#		144	LEU	HD#		1.8	10.9
	150	SER	HA		152	ALA	HB#		1.8	6.5
	150	SER	HA		153	PHE	HD#		1.8	7
	153	PHE	HE#		151	THR	HA		1.8	8
	153	PHE	HZ		155	ARG	HA		1.8	5
	154	SER	HA		152	ALA	HB#		1.8	6.5
	154	SER	HB#		152	ALA	HB#		1.8	7.5		18
Long-range (i–j ≥ 5)	-	-	-		-	-	-		-	-		0
TOTAL												73
