# Supplementary material for: Dataset for the NMR structure of the intrinsically disordered acidic region of XPC bound to the PH domain of TFIIH p62
Source: Data Brief. 2016 Jan 2;6:571–7. doi: 10.1016/j.dib.2015.12.034 (PMC4731421; doi:10.1016/j.dib.2015.12.034)
Supplement: Supplementary file 2 — Supplementary material [file mmc2.zip › Supplementary Table_S2.xlsx]

## Sheet: 15N NOESY-HSQC
Table S2. Distance restraints from intramolecular NOEs of the 13C,15N-labeled XPC109−156 in complex with the unlabeled p62
PH domain obtained from the 15N-edited NOESY-HSQC.
	XPC				XPC				Lower	Upper		Sum
Intraresidue (i–j = 0)	133	TRP	HN		133	TRP	HA		1.8	3.5
	133	TRP	HN		133	TRP	HB1		1.8	5
	133	TRP	HN		133	TRP	HB2		1.8	2.9
	135	GLU	HN		135	GLU	HA		1.8	3.5
	135	GLU	HN		135	GLU	HB1		1.8	3.5
	135	GLU	HN		135	GLU	HB2		1.8	5
	136	VAL	HN		136	VAL	HA		1.8	3.5
	136	VAL	HN		136	VAL	HB		1.8	2.9
	136	VAL	HN		136	VAL	HG1#		1.8	6.5
	136	VAL	HN		136	VAL	HG2#		1.8	4.4		10
Sequential (i–j = 1)	112	LEU	HN		111	HIS	HA		1.8	5
	112	LEU	HN		111	HIS	HB#		1.8	6
	116	ALA	HN		115	GLY	HA#		1.8	6
	116	ALA	HN		117	THR	HN		1.8	5
	117	THR	HN		116	ALA	HB#		1.8	6.5
	119	ASN	HN		118	MET	HA		1.8	5
	119	ASN	HN		120	GLU	HB#		1.8	7
	120	GLU	HN		119	ASN	HB#		1.8	6
	121	ASP	HN		120	GLU	HA		1.8	2.9
	122	SER	HN		121	ASP	HB#		1.8	6
	123	ASN	HN		122	SER	HA		1.8	3.5
	123	ASN	HN		122	SER	HB#		1.8	6
	124	GLU	HN		123	ASN	HB#		1.8	6
	128	GLU	HN		127	GLU	HA		1.8	2.9
	129	SER	HN		128	GLU	HA		1.8	2.9
	129	SER	HN		128	GLU	HB#		1.8	4.5
	129	SER	HN		128	GLU	HG#		1.8	6
	130	GLU	HN		129	SER	HA		1.8	2.9
	130	GLU	HN		129	SER	HB#		1.8	6
	131	ASN	HN		130	GLU	HA		1.8	5
	131	ASN	HN		130	GLU	HB#		1.8	6
	131	ASN	HN		132	ASP	HN		1.8	5
	131	ASN	HD2#		130	GLU	HA		1.8	6
	131	ASN	HD2#		130	GLU	HG#		1.8	7
	132	ASP	HN		131	ASN	HA		1.8	2.9
	132	ASP	HN		131	ASN	HB#		1.8	6
	132	ASP	HN		133	TRP	HN		1.8	2.9
	132	ASP	HN		133	TRP	HB1		1.8	6
	132	ASP	HN		133	TRP	HB2		1.8	5
	132	ASP	HN		133	TRP	HD1		1.8	5
	132	ASP	HN		133	TRP	HE1		1.8	5
	133	TRP	HN		132	ASP	HA		1.8	2.9
	133	TRP	HN		132	ASP	HB#		1.8	3.9
	133	TRP	HN		134	GLU	HN		1.8	5
	133	TRP	HE1		132	ASP	HA		1.8	6
	133	TRP	HE1		132	ASP	HB#		1.8	6
	134	GLU	HN		133	TRP	HA		1.8	2.9
	134	GLU	HN		133	TRP	HB1		1.8	5
	134	GLU	HN		133	TRP	HB2		1.8	5
	134	GLU	HN		133	TRP	HD1		1.8	6
	134	GLU	HN		133	TRP	HE3		1.8	5
	134	GLU	HN		135	GLU	HN		1.8	5
	135	GLU	HN		134	GLU	HA		1.8	2.9
	135	GLU	HN		136	VAL	HN		1.8	5
	136	VAL	HN		135	GLU	HA		1.8	2.9
	137	GLU	HN		136	VAL	HN		1.8	5
	137	GLU	HN		136	VAL	HA		1.8	2.9
	137	GLU	HN		136	VAL	HG1#		1.8	4.4
	137	GLU	HN		136	VAL	HG2#		1.8	4.4
	138	GLU	HN		137	GLU	HN		1.8	5
	138	GLU	HN		137	GLU	HA		1.8	2.9
	138	GLU	HN		139	LEU	HB#		1.8	6
	139	LEU	HN		138	GLU	HA		1.8	2.9
	139	LEU	HN		138	GLU	HB#		1.8	3.9
	140	SER	HN		139	LEU	HA		1.8	2.9
	140	SER	HN		139	LEU	HB#		1.8	3.9
	140	SER	HN		139	LEU	HD#		1.8	6.8
	141	GLU	HN		140	SER	HA		1.8	2.9
	141	GLU	HN		140	SER	HB#		1.8	3.9
	141	GLU	HN		142	PRO	HD#		1.8	6
	143	VAL	HN		142	PRO	HA		1.8	2.9
	143	VAL	HN		142	PRO	HB#		1.8	3.9
	143	VAL	HN		142	PRO	HD#		1.8	6
	143	VAL	HN		144	LEU	HG		1.8	5
	144	LEU	HN		143	VAL	HA		1.8	2.9
	144	LEU	HN		143	VAL	HB		1.8	2.9
	145	GLY	HN		144	LEU	HA		1.8	2.9
	145	GLY	HN		144	LEU	HG		1.8	5
	145	GLY	HN		144	LEU	HD#		1.8	8.9
	146	ASP	HN		145	GLY	HA#		1.8	3.9
	146	ASP	HN		147	VAL	HG#		1.8	8.9
	147	VAL	HN		146	ASP	HA		1.8	2.9
	147	VAL	HN		146	ASP	HB#		1.8	6
	147	VAL	HN		148	ARG	HA		1.8	5
	147	VAL	HN		148	ARG	HG#		1.8	7
	148	ARG	HN		147	VAL	HA		1.8	2.9
	148	ARG	HN		147	VAL	HB		1.8	5
	148	ARG	HN		147	VAL	HG#		1.8	8.9
	150	SER	HN		149	GLU	HA		1.8	5
	151	THR	HN		150	SER	HA		1.8	5
	153	PHE	HN		152	ALA	HA		1.8	3.5
	153	PHE	HN		152	ALA	HB#		1.8	6.5
	153	PHE	HN		154	SER	HB#		1.8	7
	156	SER	HN		155	ARG	HA		1.8	2.9
	156	SER	HN		155	ARG	HB#		1.8	6
	156	SER	HN		155	ARG	HG#		1.8	7		86
Medium-range (1 < i–j < 5)	124	GLU	HN		122	SER	HB#		1.8	6
	131	ASN	HD2#		129	SER	HB#		1.8	7
	131	ASN	HD2#		133	TRP	HE1		1.8	6
	132	ASP	HN		130	GLU	HA		1.8	5
	133	TRP	HN		131	ASN	HA		1.8	5
	133	TRP	HN		135	GLU	HB1		1.8	5
	133	TRP	HE1		130	GLU	HA		1.8	5
	133	TRP	HE1		130	GLU	HB#		1.8	6
	133	TRP	HE1		131	ASN	HA		1.8	5
	133	TRP	HE1		131	ASN	HB#		1.8	6
	138	GLU	HN		136	VAL	HG1#		1.8	6.5
	141	GLU	HN		139	LEU	HG		1.8	5
	141	GLU	HN		139	LEU	HD#		1.8	8.9		13
Long-range (i–j ≥ 5)			-				-		-	-		0
TOTAL												109
