# Supplementary material for: Dataset for the NMR structure of the intrinsically disordered acidic region of XPC bound to the PH domain of TFIIH p62
Source: Data Brief. 2016 Jan 2;6:571–7. doi: 10.1016/j.dib.2015.12.034 (PMC4731421; doi:10.1016/j.dib.2015.12.034)
Supplement: Supplementary file 2 — Supplementary material [file mmc2.zip › Supplementary Table_S3.xlsx]

## Sheet: 13C  NOESY-HSQC
Table S3. Distance restraints from intramolecular NOEs of the 13C,15N-labeled p62 PH domain in complex with the unlabeled
XPC109−156 obtained from the 13C-edited NOESY-HSQC.
	p62				p62				Lower	Upper		Sum
Intraresidue (i–j = 0)	8	VAL	HA		8	VAL	HB		1.8	3.3
	8	VAL	HA		8	VAL	HG1#		1.8	4.2
	8	VAL	HA		8	VAL	HG2#		1.8	4.2
	9	LEU	HA		9	LEU	HB1		1.8	2.7
	9	LEU	HA		9	LEU	HB2		1.8	3.3
	9	LEU	HA		9	LEU	HG		1.8	3.3
	9	LEU	HA		9	LEU	HD1#		1.8	4.8
	9	LEU	HA		9	LEU	HD2#		1.8	4.2
	10	LEU	HA		10	LEU	HB1		1.8	3.3
	10	LEU	HA		10	LEU	HB2		1.8	2.7
	10	LEU	HA		10	LEU	HG		1.8	2.7
	10	LEU	HA		10	LEU	HD1#		1.8	4.2
	10	LEU	HA		10	LEU	HD2#		1.8	4.8
	11	ILE	HA		11	ILE	HB		1.8	3.3
	11	ILE	HA		11	ILE	HG1#		1.8	3.7
	11	ILE	HA		11	ILE	HG2#		1.8	4.2
	11	ILE	HA		11	ILE	HD1#		1.8	4.8
	12	VAL	HA		12	VAL	HB		1.8	3.3
	12	VAL	HA		12	VAL	HG1#		1.8	4.2
	12	VAL	HA		12	VAL	HG2#		1.8	4.2
	13	LYS	HA		13	LYS	HB1		1.8	2.7
	13	LYS	HA		13	LYS	HB2		1.8	3.3
	14	LYS	HA		14	LYS	HB1		1.8	2.7
	14	LYS	HA		14	LYS	HB2		1.8	3.3
	15	VAL	HA		15	VAL	HB		1.8	3.3
	15	VAL	HA		15	VAL	HG1#		1.8	4.2
	15	VAL	HA		15	VAL	HG2#		1.8	4.2
	16	ARG	HA		16	ARG	HB1		1.8	2.7
	16	ARG	HA		16	ARG	HB2		1.8	3.3
	17	GLN	HA		17	GLN	HB1		1.8	2.7
	17	GLN	HA		17	GLN	HB2		1.8	2.7
	21	ASP	HA		21	ASP	HB1		1.8	2.7
	21	ASP	HA		21	ASP	HB2		1.8	2.7
	24	LEU	HA		24	LEU	HB1		1.8	3.3
	24	LEU	HA		24	LEU	HB2		1.8	2.7
	24	LEU	HA		24	LEU	HG		1.8	2.7
	24	LEU	HA		24	LEU	HD1#		1.8	4.8
	24	LEU	HA		24	LEU	HD2#		1.8	4.2
	25	TYR	HA		25	TYR	HB1		1.8	2.7
	25	TYR	HA		25	TYR	HB2		1.8	3.3
	26	LEU	HA		26	LEU	HG		1.8	3.3
	26	LEU	HA		26	LEU	HD1#		1.8	4.8
	26	LEU	HA		26	LEU	HD2#		1.8	4.2
	27	MET	HA		27	MET	HB1		1.8	2.7
	27	MET	HA		27	MET	HB2		1.8	3.3
	29	GLU	HA		29	GLU	HB1		1.8	2.7
	29	GLU	HA		29	GLU	HB2		1.8	3.3
	30	ARG	HA		30	ARG	HB1		1.8	2.7
	30	ARG	HA		30	ARG	HB2		1.8	2.7
	31	ILE	HA		31	ILE	HB		1.8	2.7
	31	ILE	HA		31	ILE	HG1#		1.8	4.2
	31	ILE	HA		31	ILE	HG2#		1.8	4.8
	31	ILE	HA		31	ILE	HD1#		1.8	4.8
	33	TRP	HA		33	TRP	HB1		1.8	3.3
	33	TRP	HA		33	TRP	HB2		1.8	2.7
	41	PHE	HA		41	PHE	HB1		1.8	2.7
	41	PHE	HA		41	PHE	HB2		1.8	3.3
	42	THR	HA		42	THR	HB		1.8	2.7
	42	THR	HA		42	THR	HG2#		1.8	4.2
	43	ILE	HA		43	ILE	HB		1.8	3.3
	43	ILE	HA		43	ILE	HG1#		1.8	3.7
	43	ILE	HA		43	ILE	HG2#		1.8	4.2
	43	ILE	HA		43	ILE	HD1#		1.8	4.8
	44	SER	HA		44	SER	HB1		1.8	3.3
	44	SER	HA		44	SER	HB2		1.8	2.7
	45	HIS	HA		45	HIS	HB1		1.8	2.7
	45	HIS	HA		45	HIS	HB2		1.8	3.3
	46	MET	HA		46	MET	HB1		1.8	2.7
	46	MET	HA		46	MET	HB2		1.8	3.3
	47	TYR	HA		47	TYR	HB1		1.8	2.7
	47	TYR	HA		47	TYR	HB2		1.8	3.3
	49	ASP	HA		49	ASP	HB1		1.8	2.7
	49	ASP	HA		49	ASP	HB2		1.8	3.3
	50	ILE	HA		50	ILE	HB		1.8	3.3
	50	ILE	HA		50	ILE	HG1#		1.8	3.7
	50	ILE	HA		50	ILE	HG2#		1.8	4.2
	50	ILE	HA		50	ILE	HD1#		1.8	4.8
	51	LYS	HA		51	LYS	HB1		1.8	3.3
	51	LYS	HA		51	LYS	HB2		1.8	2.7
	53	GLN	HA		53	GLN	HB1		1.8	2.7
	53	GLN	HA		53	GLN	HB2		1.8	2.7
	54	LYS	HA		54	LYS	HB1		1.8	2.7
	54	LYS	HA		54	LYS	HB2		1.8	3.3
	55	ILE	HA		55	ILE	HB		1.8	2.7
	55	ILE	HA		55	ILE	HG1#		1.8	4.3
	55	ILE	HA		55	ILE	HG2#		1.8	4.2
	55	ILE	HA		55	ILE	HD1#		1.8	6.5
	56	SER	HA		56	SER	HB1		1.8	2.7
	56	SER	HA		56	SER	HB2		1.8	2.7
	60	LYS	HA		60	LYS	HB1		1.8	2.7
	60	LYS	HA		60	LYS	HB2		1.8	3.3
	63	ILE	HA		63	ILE	HB		1.8	3.3
	63	ILE	HA		63	ILE	HG1#		1.8	3.7
	63	ILE	HA		63	ILE	HG2#		1.8	4.2
	63	ILE	HA		63	ILE	HD1#		1.8	4.8
	64	GLN	HA		64	GLN	HB1		1.8	2.7
	64	GLN	HA		64	GLN	HB2		1.8	3.3
	65	LEU	HA		65	LEU	HB1		1.8	3.3
	65	LEU	HA		65	LEU	HB2		1.8	2.7
	65	LEU	HA		65	LEU	HG		1.8	2.7
	65	LEU	HA		65	LEU	HD1#		1.8	4.2
	65	LEU	HA		65	LEU	HD2#		1.8	4.8
	66	GLN	HA		66	GLN	HB1		1.8	2.7
	66	GLN	HA		66	GLN	HB2		1.8	2.7
	67	LEU	HA		67	LEU	HB1		1.8	2.7
	67	LEU	HA		67	LEU	HB2		1.8	3.3
	67	LEU	HA		67	LEU	HG		1.8	3.3
	67	LEU	HA		67	LEU	HD1#		1.8	4.8
	67	LEU	HA		67	LEU	HD2#		1.8	4.2
	68	VAL	HA		68	VAL	HB		1.8	3.3
	68	VAL	HA		68	VAL	HG1#		1.8	4.2
	68	VAL	HA		68	VAL	HG2#		1.8	4.2
	69	LEU	HA		69	LEU	HB1		1.8	2.7
	69	LEU	HA		69	LEU	HB2		1.8	3.3
	69	LEU	HA		69	LEU	HG		1.8	3.3
	69	LEU	HA		69	LEU	HD1#		1.8	4.8
	69	LEU	HA		69	LEU	HD2#		1.8	4.2
	74	THR	HA		74	THR	HB		1.8	2.7
	74	THR	HA		74	THR	HG2#		1.8	4.2
	75	THR	HA		75	THR	HG2#		1.8	4.2
	76	ASN	HA		76	ASN	HB1		1.8	2.7
	76	ASN	HA		76	ASN	HB2		1.8	3.3
	77	PHE	HA		77	PHE	HB1		1.8	2.7
	77	PHE	HA		77	PHE	HB2		1.8	3.3
	78	HIS	HA		78	HIS	HB1		1.8	3.3
	78	HIS	HA		78	HIS	HB2		1.8	2.7
	79	PHE	HA		79	PHE	HB1		1.8	2.7
	79	PHE	HA		79	PHE	HB2		1.8	3.3
	80	SER	HA		80	SER	HB1		1.8	2.7
	80	SER	HA		80	SER	HB2		1.8	2.7
	81	ASN	HA		81	ASN	HB1		1.8	3.3
	81	ASN	HA		81	ASN	HB2		1.8	2.7
	84	THR	HA		84	THR	HB		1.8	2.7
	84	THR	HA		84	THR	HG2#		1.8	4.2
	86	VAL	HA		86	VAL	HB		1.8	3.3
	86	VAL	HA		86	VAL	HG1#		1.8	4.2
	86	VAL	HA		86	VAL	HG2#		1.8	4.2
	88	GLU	HA		88	GLU	HB1		1.8	2.7
	88	GLU	HA		88	GLU	HB2		1.8	3.3
	89	ARG	HA		89	ARG	HB1		1.8	3.3
	89	ARG	HA		89	ARG	HB2		1.8	2.7
	90	ASP	HA		90	ASP	HB1		1.8	2.7
	90	ASP	HA		90	ASP	HB2		1.8	3.3
	92	VAL	HA		92	VAL	HB		1.8	3.3
	92	VAL	HA		92	VAL	HG1#		1.8	4.2
	92	VAL	HA		92	VAL	HG2#		1.8	4.2
	93	LYS	HA		93	LYS	HB1		1.8	3.3
	93	LYS	HA		93	LYS	HB2		1.8	2.7
	94	ASP	HA		94	ASP	HB1		1.8	2.7
	94	ASP	HA		94	ASP	HB2		1.8	3.3
	96	LEU	HA		96	LEU	HB1		1.8	2.7
	96	LEU	HA		96	LEU	HB2		1.8	3.3
	96	LEU	HA		96	LEU	HG		1.8	2.7
	96	LEU	HA		96	LEU	HD1#		1.8	4.8
	96	LEU	HA		96	LEU	HD2#		1.8	4.2
	97	GLN	HA		97	GLN	HB1		1.8	2.7
	97	GLN	HA		97	GLN	HB2		1.8	2.7
	98	GLN	HA		98	GLN	HB1		1.8	2.7
	98	GLN	HA		98	GLN	HB2		1.8	3.3
	99	LEU	HA		99	LEU	HB1		1.8	2.7
	99	LEU	HA		99	LEU	HB2		1.8	3.3
	99	LEU	HA		99	LEU	HG		1.8	2.7
	99	LEU	HA		99	LEU	HD1#		1.8	4.8
	99	LEU	HA		99	LEU	HD2#		1.8	4.2
	100	LEU	HA		100	LEU	HB1		1.8	2.7
	100	LEU	HA		100	LEU	HB2		1.8	3.3
	100	LEU	HA		100	LEU	HG		1.8	2.7
	100	LEU	HA		100	LEU	HD1#		1.8	4.8
	100	LEU	HA		100	LEU	HD2#		1.8	4.2
	103	PHE	HA		103	PHE	HB1		1.8	2.7
	103	PHE	HA		103	PHE	HB2		1.8	3.3		171
Sequential (i–j = 1)	2	ALA	HA		3	THR	HG2#		1.8	7.5
	5	SER	HA		6	GLU	HB#		1.8	7
	5	SER	HA		6	GLU	HG#		1.8	7
	5	SER	HB#		6	GLU	HB#		1.8	8
	5	SER	HB#		6	GLU	HG#		1.8	8
	7	GLU	HA		8	VAL	HG2#		1.8	6.5
	8	VAL	HA		9	LEU	HG		1.8	6
	8	VAL	HA		9	LEU	HD2#		1.8	6.5
	8	VAL	HB		9	LEU	HA		1.8	6
	10	LEU	HG		11	ILE	HA		1.8	6
	10	LEU	HD2#		11	ILE	HA		1.8	7.5
	11	ILE	HA		10	LEU	HD1#		1.8	6.5
	11	ILE	HA		12	VAL	HA		1.8	6
	11	ILE	HA		12	VAL	HB		1.8	6
	11	ILE	HA		12	VAL	HG2#		1.8	6.5
	11	ILE	HB		10	LEU	HA		1.8	6
	11	ILE	HB		12	VAL	HA		1.8	6
	11	ILE	HG2#		12	VAL	HA		1.8	6.5
	11	ILE	HG2#		12	VAL	HB		1.8	6.5
	11	ILE	HD1#		10	LEU	HA		1.8	7.5
	14	LYS	HA		15	VAL	HG2#		1.8	6.5
	15	VAL	HA		16	ARG	HA		1.8	6
	15	VAL	HA		16	ARG	HB2		1.8	6
	16	ARG	HA		15	VAL	HG1#		1.8	6.5
	16	ARG	HA		17	GLN	HA		1.8	6
	19	LYS	HA		20	GLN	HA		1.8	6
	21	ASP	HB1		22	GLY	HA#		1.8	7
	21	ASP	HB2		22	GLY	HA#		1.8	7
	22	GLY	HA#		21	ASP	HA		1.8	7
	22	GLY	HA#		23	ALA	HA		1.8	7
	22	GLY	HA#		23	ALA	HB#		1.8	8.5
	23	ALA	HA		24	LEU	HB1		1.8	5
	23	ALA	HA		24	LEU	HB2		1.8	6
	24	LEU	HA		23	ALA	HA		1.8	6
	24	LEU	HA		25	TYR	HB2		1.8	6
	24	LEU	HA		25	TYR	HD#		1.8	7
	24	LEU	HD1#		23	ALA	HA		1.8	7.5
	24	LEU	HD2#		25	TYR	HD#		1.8	9.5
	25	TYR	HA		26	LEU	HB#		1.8	6
	25	TYR	HA		26	LEU	HD2#		1.8	6.5
	26	LEU	HA		25	TYR	HA		1.8	5
	26	LEU	HA		27	MET	HA		1.8	6
	26	LEU	HA		27	MET	HB2		1.8	6
	26	LEU	HB#		27	MET	HA		1.8	7
	26	LEU	HG		25	TYR	HA		1.8	6
	26	LEU	HD1#		25	TYR	HA		1.8	7.5
	27	MET	HB1		26	LEU	HA		1.8	6
	27	MET	HG#		26	LEU	HA		1.8	7
	27	MET	HE#		26	LEU	HA		1.8	6.5
	28	ALA	HA		27	MET	HA		1.8	6
	28	ALA	HB#		27	MET	HA		1.8	7.5
	28	ALA	HB#		29	GLU	HG#		1.8	5.8
	30	ARG	HA		31	ILE	HA		1.8	6
	31	ILE	HA		32	ALA	HB#		1.8	6.5
	31	ILE	HG2#		30	ARG	HA		1.8	6.5
	31	ILE	HG2#		32	ALA	HA		1.8	6.5
	32	ALA	HA		31	ILE	HD1#		1.8	7.5
	32	ALA	HA		33	TRP	HA		1.8	6
	32	ALA	HA		33	TRP	HB1		1.8	6
	32	ALA	HB#		33	TRP	HA		1.8	7.5
	33	TRP	HA		34	ALA	HB#		1.8	6.5
	33	TRP	HE3		34	ALA	HA		1.8	6
	33	TRP	HE3		34	ALA	HB#		1.8	7.5
	33	TRP	HZ3		34	ALA	HA		1.8	6
	34	ALA	HA		33	TRP	HA		1.8	6
	34	ALA	HA		35	PRO	HB#		1.8	6
	34	ALA	HA		35	PRO	HG#		1.8	6
	34	ALA	HA		35	PRO	HD#		1.8	6
	34	ALA	HB#		33	TRP	HZ3		1.8	6.5
	34	ALA	HB#		35	PRO	HD#		1.8	5.8
	35	PRO	HA		34	ALA	HA		1.8	6
	35	PRO	HA		34	ALA	HB#		1.8	7.5
	35	PRO	HG#		34	ALA	HB#		1.8	8.5
	37	GLY	HA#		36	GLU	HB#		1.8	8
	37	GLY	HA#		36	GLU	HG#		1.8	8
	37	GLY	HA#		38	LYS	HA		1.8	7
	37	GLY	HA#		38	LYS	HB#		1.8	8
	37	GLY	HA#		38	LYS	HG#		1.8	8
	39	ASP	HA		40	ARG	HB#		1.8	7
	40	ARG	HA		41	PHE	HD#		1.8	8
	40	ARG	HG#		39	ASP	HA		1.8	7
	41	PHE	HA		42	THR	HG2#		1.8	7.5
	42	THR	HB		43	ILE	HG1#		1.8	7
	42	THR	HB		43	ILE	HD1#		1.8	7.5
	42	THR	HG2#		43	ILE	HA		1.8	7.5
	43	ILE	HA		44	SER	HA		1.8	6
	43	ILE	HA		44	SER	HB2		1.8	6
	43	ILE	HB		44	SER	HA		1.8	6
	43	ILE	HG2#		42	THR	HB		1.8	7.5
	43	ILE	HG2#		44	SER	HA		1.8	6.5
	44	SER	HB1		43	ILE	HG2#		1.8	7.5
	44	SER	HB2		43	ILE	HG2#		1.8	7.5
	45	HIS	HA		44	SER	HA		1.8	6
	45	HIS	HA		44	SER	HB1		1.8	6
	46	MET	HE#		47	TYR	HD#		1.8	9.5
	48	ALA	HA		49	ASP	HA		1.8	6
	48	ALA	HB#		47	TYR	HD#		1.8	9.5
	48	ALA	HB#		49	ASP	HA		1.8	6.5
	50	ILE	HA		51	LYS	HB1		1.8	6
	51	LYS	HB2		50	ILE	HA		1.8	6
	51	LYS	HG#		52	CYS	HB#		1.8	7
	52	CYS	HA		53	GLN	HA		1.8	5
	52	CYS	HA		53	GLN	HG#		1.8	6
	52	CYS	HB#		53	GLN	HA		1.8	7
	53	GLN	HA		54	LYS	HG#		1.8	6
	56	SER	HA		57	PRO	HD#		1.8	6
	56	SER	HB1		57	PRO	HD#		1.8	7
	56	SER	HB2		57	PRO	HD#		1.8	6
	57	PRO	HA		58	GLU	HA		1.8	6
	57	PRO	HG#		56	SER	HA		1.8	6
	61	ALA	HA		62	LYS	HA		1.8	5
	63	ILE	HA		62	LYS	HA		1.8	6
	63	ILE	HG2#		64	GLN	HA		1.8	7.5
	63	ILE	HD1#		62	LYS	HA		1.8	6.5
	64	GLN	HA		63	ILE	HA		1.8	6
	64	GLN	HA		65	LEU	HA		1.8	6
	64	GLN	HG#		63	ILE	HG2#		1.8	8.5
	65	LEU	HD2#		66	GLN	HA		1.8	6.5
	66	GLN	HA		67	LEU	HA		1.8	6
	67	LEU	HA		68	VAL	HB		1.8	6
	67	LEU	HA		68	VAL	HG2#		1.8	7.5
	67	LEU	HG		66	GLN	HA		1.8	6
	67	LEU	HD1#		66	GLN	HA		1.8	6.5
	68	VAL	HA		69	LEU	HD2#		1.8	6.5
	68	VAL	HG1#		67	LEU	HA		1.8	7.5
	68	VAL	HG1#		69	LEU	HA		1.8	7.5
	69	LEU	HA		68	VAL	HA		1.8	6
	70	HIS	HA		69	LEU	HA		1.8	6
	70	HIS	HB#		71	ALA	HB#		1.8	8.5
	70	HIS	HD2		69	LEU	HA		1.8	6
	70	HIS	HD2		69	LEU	HD2#		1.8	7.5
	71	ALA	HA		70	HIS	HB#		1.8	7
	71	ALA	HB#		72	GLY	HA#		1.8	8.5
	73	ASP	HA		74	THR	HA		1.8	6
	73	ASP	HA		74	THR	HG2#		1.8	6.5
	73	ASP	HB#		74	THR	HA		1.8	7
	74	THR	HB		73	ASP	HA		1.8	6
	75	THR	HA		74	THR	HB		1.8	6
	75	THR	HA		76	ASN	HB2		1.8	6
	75	THR	HB		76	ASN	HA		1.8	6
	76	ASN	HA		75	THR	HG2#		1.8	7.5
	76	ASN	HA		77	PHE	HB2		1.8	6
	76	ASN	HA		77	PHE	HD#		1.8	8
	78	HIS	HA		79	PHE	HA		1.8	6
	78	HIS	HA		79	PHE	HD#		1.8	8
	80	SER	HA		81	ASN	HA		1.8	6
	82	GLU	HA		81	ASN	HA		1.8	6
	82	GLU	HG#		81	ASN	HA		1.8	7
	82	GLU	HG#		83	SER	HA		1.8	7
	83	SER	HA		82	GLU	HB#		1.8	6
	83	SER	HA		84	THR	HG2#		1.8	6.5
	83	SER	HB#		82	GLU	HB#		1.8	8
	83	SER	HB#		82	GLU	HG#		1.8	8
	83	SER	HB#		84	THR	HA		1.8	6
	83	SER	HB#		84	THR	HG2#		1.8	5.8
	85	ALA	HB#		86	VAL	HG2#		1.8	8
	86	VAL	HG1#		87	LYS	HA		1.8	4.8
	86	VAL	HG1#		87	LYS	HG#		1.8	5.8
	86	VAL	HG1#		87	LYS	HD#		1.8	7.5
	87	LYS	HA		86	VAL	HG2#		1.8	6.5
	87	LYS	HG#		88	GLU	HG#		1.8	8
	89	ARG	HA		90	ASP	HA		1.8	6
	89	ARG	HD#		90	ASP	HA		1.8	7
	91	ALA	HA		92	VAL	HG2#		1.8	7.5
	91	ALA	HB#		92	VAL	HA		1.8	6.5
	91	ALA	HB#		92	VAL	HB		1.8	6.5
	91	ALA	HB#		92	VAL	HG2#		1.8	6.3
	92	VAL	HA		93	LYS	HA		1.8	6
	92	VAL	HG1#		93	LYS	HA		1.8	6.5
	94	ASP	HA		93	LYS	HE#		1.8	6
	94	ASP	HB2		95	LEU	HD#		1.8	9.9
	95	LEU	HA		94	ASP	HB2		1.8	5
	95	LEU	HB#		96	LEU	HA		1.8	7
	95	LEU	HD#		94	ASP	HB1		1.8	8.9
	96	LEU	HA		97	GLN	HA		1.8	5
	96	LEU	HD1#		97	GLN	HA		1.8	7.5
	98	GLN	HB1		99	LEU	HD1#		1.8	7.5
	98	GLN	HB2		99	LEU	HD1#		1.8	7.5
	98	GLN	HG#		99	LEU	HG		1.8	7
	99	LEU	HG		98	GLN	HB1		1.8	5
	99	LEU	HD1#		98	GLN	HG#		1.8	8.5
	99	LEU	HD2#		98	GLN	HB2		1.8	6.5
	99	LEU	HD2#		98	GLN	HG#		1.8	7.5
	100	LEU	HA		101	PRO	HD#		1.8	7
	100	LEU	HB1		101	PRO	HD#		1.8	6
	100	LEU	HB2		101	PRO	HD#		1.8	6
	100	LEU	HD1#		101	PRO	HD#		1.8	7.5
	100	LEU	HD2#		101	PRO	HD#		1.8	7.5
	100	LEU	HG		101	PRO	HD#		1.8	7
	101	PRO	HA		100	LEU	HD1#		1.8	7.5
	101	PRO	HA		100	LEU	HD2#		1.8	7.5
	101	PRO	HB#		100	LEU	HD1#		1.8	8.5
	101	PRO	HB#		100	LEU	HD2#		1.8	7.5
	101	PRO	HG#		100	LEU	HD2#		1.8	8.5
	101	PRO	HG#		102	LYS	HD#		1.8	7
	102	LYS	HA		103	PHE	HA		1.8	6
	102	LYS	HA		103	PHE	HD#		1.8	8
	102	LYS	HB#		103	PHE	HD#		1.8	8
	102	LYS	HG#		103	PHE	HE#		1.8	8
	102	LYS	HD#		103	PHE	HE#		1.8	8
	102	LYS	HE#		103	PHE	HE#		1.8	8
	103	PHE	HA		102	LYS	HB#		1.8	7
	103	PHE	HA		102	LYS	HG#		1.8	7
	103	PHE	HE#		102	LYS	HB#		1.8	8		204
Medium-range (1 < i–j < 5)	5	SER	HA		3	THR	HG2#		1.8	7.5
	5	SER	HB#		3	THR	HG2#		1.8	8.5
	7	GLU	HB#		9	LEU	HD2#		1.8	7.5
	7	GLU	HG#		9	LEU	HD2#		1.8	7.5
	8	VAL	HB		11	ILE	HD1#		1.8	6.5
	8	VAL	HB		11	ILE	HG1#		1.8	6
	8	VAL	HG1#		11	ILE	HA		1.8	6.5
	8	VAL	HG1#		11	ILE	HG1#		1.8	5.2
	8	VAL	HG1#		11	ILE	HD1#		1.8	5.7
	8	VAL	HG2#		11	ILE	HG1#		1.8	8.5
	9	LEU	HD1#		7	GLU	HB#		1.8	7.5
	9	LEU	HD1#		7	GLU	HG#		1.8	7.5
	11	ILE	HB		8	VAL	HG1#		1.8	6.5
	11	ILE	HB		13	LYS	HE#		1.8	7
	11	ILE	HG2#		8	VAL	HG1#		1.8	8
	11	ILE	HG2#		13	LYS	HA		1.8	6.5
	11	ILE	HG2#		13	LYS	HG#		1.8	7.5
	11	ILE	HG2#		13	LYS	HD#		1.8	7.5
	11	ILE	HG2#		13	LYS	HE#		1.8	7.5
	11	ILE	HD1#		8	VAL	HG2#		1.8	6.3
	11	ILE	HD1#		13	LYS	HE#		1.8	8.5
	12	VAL	HA		10	LEU	HG		1.8	5
	12	VAL	HA		15	VAL	HG2#		1.8	6.5
	12	VAL	HB		15	VAL	HG2#		1.8	6.5
	12	VAL	HG1#		15	VAL	HG2#		1.8	5.7
	12	VAL	HG2#		10	LEU	HA		1.8	6.5
	12	VAL	HG2#		10	LEU	HB1		1.8	4.8
	12	VAL	HG2#		10	LEU	HG		1.8	4.2
	12	VAL	HG2#		10	LEU	HD1#		1.8	5.7
	12	VAL	HG2#		15	VAL	HG2#		1.8	6.3
	13	LYS	HA		15	VAL	HG2#		1.8	7.5
	13	LYS	HB1		15	VAL	HG2#		1.8	7.5
	15	VAL	HA		12	VAL	HG1#		1.8	7.5
	16	ARG	HD#		19	LYS	HA		1.8	6
	23	ALA	HA		25	TYR	HE#		1.8	8
	23	ALA	HB#		25	TYR	HD#		1.8	8.5
	23	ALA	HB#		25	TYR	HE#		1.8	6.2
	25	TYR	HB1		27	MET	HE#		1.8	7.5
	25	TYR	HB2		27	MET	HE#		1.8	6.5
	25	TYR	HD#		27	MET	HE#		1.8	9.5
	25	TYR	HE#		27	MET	HE#		1.8	9.5
	26	LEU	HG		24	LEU	HD2#		1.8	7.5
	26	LEU	HD1#		24	LEU	HD2#		1.8	8
	26	LEU	HD2#		24	LEU	HD1#		1.8	6.3
	26	LEU	HD2#		24	LEU	HD2#		1.8	8
	27	MET	HB1		30	ARG	HG#		1.8	6
	27	MET	HG#		30	ARG	HG#		1.8	7
	27	MET	HE#		25	TYR	HA		1.8	6.5
	27	MET	HE#		30	ARG	HG#		1.8	7.5
	27	MET	HE#		31	ILE	HA		1.8	6.5
	30	ARG	HG#		32	ALA	HB#		1.8	8.5
	30	ARG	HD#		27	MET	HE#		1.8	8.5
	30	ARG	HD#		32	ALA	HB#		1.8	8.5
	33	TRP	HE3		35	PRO	HG#		1.8	7
	33	TRP	HE3		35	PRO	HD#		1.8	7
	33	TRP	HH2		35	PRO	HA		1.8	6
	33	TRP	HH2		35	PRO	HB#		1.8	6
	33	TRP	HH2		35	PRO	HG#		1.8	7
	33	TRP	HZ2		35	PRO	HB#		1.8	6
	33	TRP	HZ2		35	PRO	HG#		1.8	7
	33	TRP	HZ3		35	PRO	HA		1.8	6
	33	TRP	HZ3		35	PRO	HB#		1.8	6
	33	TRP	HZ3		35	PRO	HG#		1.8	6
	33	TRP	HZ3		35	PRO	HD#		1.8	7
	34	ALA	HB#		32	ALA	HB#		1.8	8
	35	PRO	HA		33	TRP	HZ2		1.8	5
	35	PRO	HG#		38	LYS	HG#		1.8	7
	35	PRO	HG#		38	LYS	HD#		1.8	7
	35	PRO	HD#		38	LYS	HG#		1.8	7
	38	LYS	HB#		34	ALA	HA		1.8	7
	38	LYS	HB#		35	PRO	HD#		1.8	7
	40	ARG	HA		38	LYS	HB#		1.8	7
	40	ARG	HB#		38	LYS	HA		1.8	7
	40	ARG	HD#		42	THR	HG2#		1.8	7.5
	43	ILE	HG2#		45	HIS	HD2		1.8	6.5
	44	SER	HB1		41	PHE	HB2		1.8	6
	44	SER	HB1		41	PHE	HD#		1.8	8
	44	SER	HB2		41	PHE	HB2		1.8	6
	44	SER	HB2		41	PHE	HD#		1.8	8
	45	HIS	HA		49	ASP	HB1		1.8	6
	46	MET	HB1		48	ALA	HB#		1.8	6.5
	46	MET	HB2		48	ALA	HB#		1.8	6.5
	46	MET	HG#		48	ALA	HB#		1.8	8.5
	47	TYR	HA		50	ILE	HB		1.8	6
	47	TYR	HA		50	ILE	HG1#		1.8	6
	47	TYR	HA		50	ILE	HG2#		1.8	6.5
	47	TYR	HA		50	ILE	HD1#		1.8	4.8
	47	TYR	HD#		50	ILE	HD1#		1.8	8.5
	47	TYR	HE#		50	ILE	HG1#		1.8	8
	50	ILE	HB		47	TYR	HB1		1.8	6
	50	ILE	HB		47	TYR	HD#		1.8	8
	50	ILE	HG1#		47	TYR	HD#		1.8	9
	50	ILE	HG2#		47	TYR	HD#		1.8	9.5
	50	ILE	HD1#		47	TYR	HB1		1.8	6.5
	50	ILE	HD1#		47	TYR	HB2		1.8	6.5
	50	ILE	HG2#		53	GLN	HA		1.8	7.5
	55	ILE	HD1#		57	PRO	HA		1.8	6.5
	56	SER	HB1		60	LYS	HB2		1.8	6
	56	SER	HB1		60	LYS	HG#		1.8	7
	56	SER	HB1		60	LYS	HD#		1.8	7
	56	SER	HB2		60	LYS	HB2		1.8	5
	56	SER	HB2		60	LYS	HG#		1.8	7
	57	PRO	HB#		60	LYS	HG#		1.8	8
	57	PRO	HG#		60	LYS	HG#		1.8	7
	57	PRO	HD#		60	LYS	HG#		1.8	7
	60	LYS	HD#		56	SER	HB2		1.8	7
	60	LYS	HD#		57	PRO	HD#		1.8	8
	61	ALA	HA		63	ILE	HD1#		1.8	6.5
	62	LYS	HB#		64	GLN	HG#		1.8	7
	62	LYS	HD#		64	GLN	HG#		1.8	8
	63	ILE	HG2#		65	LEU	HA		1.8	7.5
	66	GLN	HG#		68	VAL	HG2#		1.8	7.5
	67	LEU	HB1		69	LEU	HD2#		1.8	7.5
	67	LEU	HB2		69	LEU	HD2#		1.8	7.5
	67	LEU	HD1#		69	LEU	HD2#		1.8	8
	67	LEU	HD2#		65	LEU	HG		1.8	6.5
	68	VAL	HG1#		72	GLY	HA#		1.8	7.5
	69	LEU	HB1		73	ASP	HB#		1.8	7
	69	LEU	HB2		73	ASP	HB#		1.8	7
	69	LEU	HG		73	ASP	HB#		1.8	6
	69	LEU	HD1#		73	ASP	HB#		1.8	5.2
	69	LEU	HD2#		67	LEU	HA		1.8	7.5
	69	LEU	HD2#		73	ASP	HB#		1.8	7.5
	71	ALA	HA		73	ASP	HB#		1.8	7
	71	ALA	HB#		69	LEU	HD1#		1.8	8
	71	ALA	HB#		69	LEU	HD2#		1.8	9
	71	ALA	HB#		73	ASP	HA		1.8	6.5
	71	ALA	HB#		73	ASP	HB#		1.8	7.5
	72	GLY	HA#		74	THR	HG2#		1.8	8.5
	75	THR	HA		77	PHE	HE#		1.8	8
	75	THR	HB		77	PHE	HE#		1.8	8
	75	THR	HB		77	PHE	HZ		1.8	6
	75	THR	HG2#		77	PHE	HE#		1.8	8.5
	75	THR	HG2#		77	PHE	HZ		1.8	4.8
	77	PHE	HB1		79	PHE	HE#		1.8	8
	77	PHE	HB2		75	THR	HG2#		1.8	6.5
	77	PHE	HB2		79	PHE	HE#		1.8	8
	78	HIS	HD2		80	SER	HA		1.8	6
	80	SER	HB2		78	HIS	HD2		1.8	6
	81	ASN	HB1		84	THR	HG2#		1.8	7.5
	81	ASN	HB1		85	ALA	HA		1.8	6
	81	ASN	HB1		85	ALA	HB#		1.8	7.5
	81	ASN	HB2		85	ALA	HB#		1.8	7.5
	82	GLU	HA		85	ALA	HB#		1.8	4.2
	82	GLU	HG#		85	ALA	HB#		1.8	8.5
	84	THR	HA		87	LYS	HB#		1.8	6
	84	THR	HA		87	LYS	HG#		1.8	7
	84	THR	HA		87	LYS	HD#		1.8	6
	84	THR	HA		87	LYS	HE#		1.8	7
	84	THR	HA		88	GLU	HG#		1.8	7
	84	THR	HB		87	LYS	HB#		1.8	6
	84	THR	HB		87	LYS	HD#		1.8	6
	84	THR	HB		87	LYS	HE#		1.8	7
	84	THR	HB		87	LYS	HG#		1.8	6
	84	THR	HB		88	GLU	HA		1.8	5
	84	THR	HB		88	GLU	HB2		1.8	6
	84	THR	HB		88	GLU	HG#		1.8	6
	84	THR	HG2#		87	LYS	HB#		1.8	7.5
	84	THR	HG2#		87	LYS	HD#		1.8	7.5
	84	THR	HG2#		87	LYS	HE#		1.8	7.5
	84	THR	HG2#		88	GLU	HG#		1.8	7.5
	86	VAL	HA		89	ARG	HB1		1.8	5
	86	VAL	HG1#		90	ASP	HB1		1.8	7.5
	87	LYS	HA		90	ASP	HB1		1.8	5
	87	LYS	HA		90	ASP	HB2		1.8	5
	88	GLU	HA		91	ALA	HB#		1.8	4.8
	88	GLU	HB2		85	ALA	HA		1.8	5
	88	GLU	HG#		85	ALA	HA		1.8	7
	88	GLU	HG#		85	ALA	HB#		1.8	7.5
	89	ARG	HA		92	VAL	HA		1.8	6
	89	ARG	HA		92	VAL	HB		1.8	5
	89	ARG	HA		92	VAL	HG1#		1.8	6.5
	89	ARG	HA		92	VAL	HG2#		1.8	6.5
	90	ASP	HA		93	LYS	HA		1.8	6
	90	ASP	HA		93	LYS	HB1		1.8	3.3
	90	ASP	HA		93	LYS	HB2		1.8	5
	90	ASP	HA		93	LYS	HD#		1.8	6
	90	ASP	HA		93	LYS	HE#		1.8	6
	90	ASP	HB2		86	VAL	HG1#		1.8	7.5
	91	ALA	HA		94	ASP	HB1		1.8	5
	91	ALA	HA		94	ASP	HB2		1.8	5
	91	ALA	HB#		94	ASP	HB1		1.8	6.5
	91	ALA	HB#		94	ASP	HB2		1.8	6.5
	92	VAL	HA		95	LEU	HA		1.8	6
	92	VAL	HA		95	LEU	HB#		1.8	6
	92	VAL	HG1#		96	LEU	HD1#		1.8	5.7
	92	VAL	HG1#		96	LEU	HG		1.8	4.8
	92	VAL	HG2#		88	GLU	HA		1.8	7.5
	93	LYS	HA		96	LEU	HB1		1.8	5
	93	LYS	HA		96	LEU	HB2		1.8	5
	93	LYS	HG#		97	GLN	HB1		1.8	7
	93	LYS	HG#		97	GLN	HG#		1.8	8
	94	ASP	HA		97	GLN	HB1		1.8	5
	94	ASP	HA		97	GLN	HB2		1.8	5
	95	LEU	HA		98	GLN	HG#		1.8	6
	95	LEU	HB#		99	LEU	HD1#		1.8	7.5
	95	LEU	HG		92	VAL	HA		1.8	6
	95	LEU	HG		98	GLN	HB2		1.8	6
	95	LEU	HG		99	LEU	HD1#		1.8	6.5
	95	LEU	HD#		92	VAL	HA		1.8	8.9
	95	LEU	HD#		98	GLN	HB1		1.8	7.2
	95	LEU	HD#		98	GLN	HB2		1.8	8.9
	95	LEU	HD#		98	GLN	HG#		1.8	9.9
	96	LEU	HA		99	LEU	HD1#		1.8	6.5
	96	LEU	HA		100	LEU	HD2#		1.8	6.5
	96	LEU	HA		100	LEU	HG		1.8	5
	96	LEU	HB1		100	LEU	HG		1.8	5
	96	LEU	HG		93	LYS	HA		1.8	6
	96	LEU	HD1#		92	VAL	HA		1.8	7.5
	96	LEU	HD1#		93	LYS	HA		1.8	6.5
	97	GLN	HG#		94	ASP	HA		1.8	6
	98	GLN	HA		101	PRO	HD#		1.8	6
	99	LEU	HA		103	PHE	HE#		1.8	7
	99	LEU	HB1		96	LEU	HA		1.8	6
	99	LEU	HB1		103	PHE	HE#		1.8	8
	99	LEU	HB2		96	LEU	HA		1.8	5
	99	LEU	HB2		103	PHE	HE#		1.8	8
	99	LEU	HG		96	LEU	HA		1.8	6
	99	LEU	HG		103	PHE	HE#		1.8	8
	99	LEU	HD1#		102	LYS	HE#		1.8	8.5
	99	LEU	HD1#		103	PHE	HE#		1.8	8.5
	99	LEU	HD2#		102	LYS	HE#		1.8	7.5
	99	LEU	HD2#		103	PHE	HE#		1.8	6.8
	101	PRO	HA		104	LYS	HD#		1.8	3.7
	101	PRO	HA		104	LYS	HE#		1.8	6
	101	PRO	HA		104	LYS	HG#		1.8	6
	103	PHE	HB1		100	LEU	HD2#		1.8	7.5
	103	PHE	HD#		99	LEU	HA		1.8	8
	103	PHE	HD#		99	LEU	HB1		1.8	8
	103	PHE	HD#		99	LEU	HB2		1.8	7
	103	PHE	HD#		99	LEU	HD2#		1.8	9.5
	104	LYS	HG#		101	PRO	HB#		1.8	8
	104	LYS	HD#		101	PRO	HB#		1.8	7		233
Long-range (i–j ≥ 5)	6	GLU	HG#		27	MET	HA		1.8	7
	7	GLU	HB#		27	MET	HA		1.8	7
	7	GLU	HB#		28	ALA	HB#		1.8	5.2
	8	VAL	HA		25	TYR	HD#		1.8	8
	8	VAL	HA		26	LEU	HA		1.8	6
	8	VAL	HA		27	MET	HA		1.8	3.3
	8	VAL	HA		27	MET	HG#		1.8	6
	8	VAL	HA		27	MET	HE#		1.8	7.5
	8	VAL	HB		25	TYR	HD#		1.8	8
	8	VAL	HG1#		25	TYR	HA		1.8	6.5
	8	VAL	HG1#		25	TYR	HD#		1.8	6.8
	8	VAL	HG1#		25	TYR	HE#		1.8	8.5
	8	VAL	HG2#		25	TYR	HA		1.8	6.5
	8	VAL	HG2#		25	TYR	HD#		1.8	6.8
	8	VAL	HG2#		25	TYR	HE#		1.8	8.5
	8	VAL	HG2#		27	MET	HA		1.8	6.5
	8	VAL	HG2#		27	MET	HG#		1.8	5.8
	9	LEU	HG		27	MET	HA		1.8	5
	9	LEU	HG		28	ALA	HA		1.8	5
	9	LEU	HD1#		27	MET	HA		1.8	6.5
	9	LEU	HD1#		28	ALA	HA		1.8	4.2
	9	LEU	HD1#		47	TYR	HE#		1.8	8.5
	9	LEU	HD1#		95	LEU	HG		1.8	4.8
	9	LEU	HD1#		99	LEU	HD1#		1.8	5.7
	9	LEU	HD2#		27	MET	HA		1.8	6.5
	9	LEU	HD2#		28	ALA	HA		1.8	4.8
	9	LEU	HD2#		28	ALA	HB#		1.8	6.3
	9	LEU	HD2#		47	TYR	HE#		1.8	9.5
	10	LEU	HB1		26	LEU	HB#		1.8	6
	10	LEU	HB2		26	LEU	HB#		1.8	6
	10	LEU	HD1#		92	VAL	HA		1.8	6.5
	10	LEU	HD2#		79	PHE	HE#		1.8	9.5
	10	LEU	HD2#		79	PHE	HZ		1.8	7.5
	10	LEU	HD2#		88	GLU	HA		1.8	7.5
	10	LEU	HD2#		88	GLU	HG#		1.8	8.5
	10	LEU	HD2#		91	ALA	HA		1.8	6.5
	10	LEU	HD2#		92	VAL	HA		1.8	6.5
	10	LEU	HD2#		92	VAL	HB		1.8	6.5
	10	LEU	HD2#		92	VAL	HG2#		1.8	5.7
	10	LEU	HD2#		95	LEU	HB#		1.8	5.8
	11	ILE	HA		25	TYR	HA		1.8	5
	11	ILE	HA		25	TYR	HD#		1.8	8
	11	ILE	HA		25	TYR	HE#		1.8	8
	11	ILE	HB		25	TYR	HA		1.8	6
	11	ILE	HB		25	TYR	HD#		1.8	8
	11	ILE	HB		25	TYR	HE#		1.8	8
	11	ILE	HG1#		25	TYR	HA		1.8	7
	11	ILE	HG1#		25	TYR	HD#		1.8	9
	11	ILE	HG1#		25	TYR	HE#		1.8	9
	11	ILE	HG2#		23	ALA	HA		1.8	7.5
	11	ILE	HG2#		25	TYR	HA		1.8	6.5
	11	ILE	HG2#		25	TYR	HB1		1.8	7.5
	11	ILE	HG2#		25	TYR	HB2		1.8	7.5
	11	ILE	HG2#		25	TYR	HD#		1.8	8.5
	11	ILE	HG2#		25	TYR	HE#		1.8	8.5
	11	ILE	HD1#		25	TYR	HA		1.8	7.5
	11	ILE	HD1#		25	TYR	HB1		1.8	7.5
	11	ILE	HD1#		25	TYR	HB2		1.8	7.5
	11	ILE	HD1#		25	TYR	HD#		1.8	8.5
	11	ILE	HD1#		25	TYR	HE#		1.8	6.8
	12	VAL	HA		79	PHE	HE#		1.8	8
	12	VAL	HB		24	LEU	HD2#		1.8	6.5
	12	VAL	HB		79	PHE	HD#		1.8	8
	12	VAL	HB		79	PHE	HE#		1.8	8
	12	VAL	HG1#		24	LEU	HD2#		1.8	9
	12	VAL	HG1#		79	PHE	HB1		1.8	7.5
	12	VAL	HG1#		79	PHE	HD#		1.8	6.8
	12	VAL	HG1#		79	PHE	HE#		1.8	6.8
	12	VAL	HG1#		79	PHE	HZ		1.8	6.5
	12	VAL	HG1#		88	GLU	HA		1.8	6.5
	12	VAL	HG1#		88	GLU	HG#		1.8	5.8
	12	VAL	HG2#		23	ALA	HA		1.8	7.5
	12	VAL	HG2#		24	LEU	HD1#		1.8	6.3
	12	VAL	HG2#		24	LEU	HD2#		1.8	8
	12	VAL	HG2#		25	TYR	HA		1.8	7.5
	12	VAL	HG2#		79	PHE	HD#		1.8	8.5
	12	VAL	HG2#		79	PHE	HE#		1.8	8.5
	12	VAL	HG2#		79	PHE	HZ		1.8	7.5
	12	VAL	HG2#		88	GLU	HA		1.8	6.5
	12	VAL	HG2#		88	GLU	HB2		1.8	6.5
	12	VAL	HG2#		88	GLU	HG#		1.8	7.5
	12	VAL	HG2#		92	VAL	HA		1.8	7.5
	13	LYS	HA		23	ALA	HA		1.8	5
	13	LYS	HA		23	ALA	HB#		1.8	4.8
	13	LYS	HD#		23	ALA	HA		1.8	7
	14	LYS	HB1		81	ASN	HB1		1.8	6
	14	LYS	HB1		81	ASN	HB2		1.8	5
	14	LYS	HB2		81	ASN	HB1		1.8	6
	14	LYS	HB2		81	ASN	HB2		1.8	5
	14	LYS	HG#		81	ASN	HB2		1.8	6
	14	LYS	HD#		81	ASN	HB2		1.8	6
	15	VAL	HA		77	PHE	HD#		1.8	8
	15	VAL	HA		79	PHE	HA		1.8	5
	15	VAL	HA		79	PHE	HB1		1.8	6
	15	VAL	HA		79	PHE	HB2		1.8	6
	15	VAL	HA		79	PHE	HD#		1.8	8
	15	VAL	HA		79	PHE	HE#		1.8	8
	15	VAL	HB		23	ALA	HA		1.8	5
	15	VAL	HB		24	LEU	HD2#		1.8	6.5
	15	VAL	HB		33	TRP	HD1		1.8	5
	15	VAL	HG1#		24	LEU	HA		1.8	7.5
	15	VAL	HG1#		24	LEU	HB1		1.8	6.5
	15	VAL	HG1#		24	LEU	HB2		1.8	4.8
	15	VAL	HG1#		24	LEU	HD2#		1.8	6.3
	15	VAL	HG1#		33	TRP	HB1		1.8	7.5
	15	VAL	HG1#		33	TRP	HD1		1.8	6.5
	15	VAL	HG1#		77	PHE	HA		1.8	6.5
	15	VAL	HG1#		77	PHE	HB1		1.8	4.8
	15	VAL	HG1#		77	PHE	HB2		1.8	6.5
	15	VAL	HG1#		77	PHE	HD#		1.8	6.8
	15	VAL	HG1#		79	PHE	HA		1.8	6.5
	15	VAL	HG1#		79	PHE	HD#		1.8	8.5
	15	VAL	HG1#		79	PHE	HE#		1.8	8.5
	15	VAL	HG2#		23	ALA	HA		1.8	6.5
	15	VAL	HG2#		24	LEU	HB1		1.8	4.2
	15	VAL	HG2#		24	LEU	HB2		1.8	4.8
	15	VAL	HG2#		33	TRP	HD1		1.8	6.5
	15	VAL	HG2#		77	PHE	HB1		1.8	6.5
	15	VAL	HG2#		79	PHE	HA		1.8	4.8
	15	VAL	HG2#		79	PHE	HB1		1.8	7.5
	15	VAL	HG2#		79	PHE	HB2		1.8	7.5
	15	VAL	HG2#		79	PHE	HD#		1.8	8.5
	15	VAL	HG2#		79	PHE	HE#		1.8	8.5
	15	VAL	HG2#		79	PHE	HZ		1.8	6.5
	16	ARG	HA		21	ASP	HA		1.8	5
	16	ARG	HA		21	ASP	HB2		1.8	6
	16	ARG	HA		22	GLY	HA#		1.8	7
	16	ARG	HA		33	TRP	HH2		1.8	6
	16	ARG	HA		33	TRP	HZ2		1.8	5
	16	ARG	HG#		21	ASP	HA		1.8	6
	16	ARG	HG#		80	SER	HB2		1.8	7
	16	ARG	HD#		21	ASP	HA		1.8	6
	16	ARG	HD#		80	SER	HA		1.8	7
	16	ARG	HD#		80	SER	HB1		1.8	6
	16	ARG	HD#		80	SER	HB2		1.8	6
	17	GLN	HA		77	PHE	HA		1.8	5
	17	GLN	HA		77	PHE	HD#		1.8	7
	17	GLN	HB1		33	TRP	HH2		1.8	6
	17	GLN	HB1		33	TRP	HZ2		1.8	6
	17	GLN	HB1		77	PHE	HA		1.8	6
	17	GLN	HB1		77	PHE	HD#		1.8	7
	17	GLN	HB2		33	TRP	HH2		1.8	6
	17	GLN	HB2		33	TRP	HZ2		1.8	6
	17	GLN	HB2		77	PHE	HA		1.8	6
	17	GLN	HB2		77	PHE	HD#		1.8	7
	17	GLN	HG#		43	ILE	HD1#		1.8	7.5
	17	GLN	HG#		77	PHE	HA		1.8	7
	17	GLN	HG#		77	PHE	HD#		1.8	8
	17	GLN	HG#		77	PHE	HE#		1.8	8
	17	GLN	HG#		77	PHE	HZ		1.8	6
	20	GLN	HB#		33	TRP	HH2		1.8	6
	20	GLN	HB#		33	TRP	HZ2		1.8	6
	20	GLN	HG#		33	TRP	HH2		1.8	6
	20	GLN	HG#		33	TRP	HZ2		1.8	7
	20	GLN	HG#		35	PRO	HB#		1.8	8
	21	ASP	HA		16	ARG	HB2		1.8	6
	21	ASP	HA		33	TRP	HZ2		1.8	5
	21	ASP	HB1		16	ARG	HA		1.8	6
	21	ASP	HB1		36	GLU	HB#		1.8	6
	21	ASP	HB1		36	GLU	HG#		1.8	7
	21	ASP	HB2		36	GLU	HB#		1.8	6
	21	ASP	HB2		36	GLU	HG#		1.8	7
	22	GLY	HA#		33	TRP	HH2		1.8	7
	22	GLY	HA#		33	TRP	HZ2		1.8	6
	22	GLY	HA#		35	PRO	HB#		1.8	7
	22	GLY	HA#		35	PRO	HG#		1.8	8
	23	ALA	HA		14	LYS	HA		1.8	6
	23	ALA	HA		33	TRP	HD1		1.8	6
	23	ALA	HB#		11	ILE	HG2#		1.8	6.3
	23	ALA	HB#		12	VAL	HB		1.8	6.5
	23	ALA	HB#		13	LYS	HB1		1.8	6.5
	23	ALA	HB#		13	LYS	HE#		1.8	7.5
	23	ALA	HB#		14	LYS	HA		1.8	7.5
	23	ALA	HB#		15	VAL	HB		1.8	6.5
	23	ALA	HB#		15	VAL	HG2#		1.8	9
	23	ALA	HB#		33	TRP	HZ2		1.8	7.5
	24	LEU	HA		15	VAL	HG2#		1.8	7.5
	24	LEU	HA		33	TRP	HA		1.8	5
	24	LEU	HA		33	TRP	HB1		1.8	6
	24	LEU	HA		33	TRP	HB2		1.8	6
	24	LEU	HA		33	TRP	HD1		1.8	5
	24	LEU	HA		77	PHE	HE#		1.8	8
	24	LEU	HB1		33	TRP	HD1		1.8	6
	24	LEU	HB1		92	VAL	HG2#		1.8	7.5
	24	LEU	HB2		12	VAL	HG1#		1.8	6.5
	24	LEU	HB2		15	VAL	HB		1.8	6
	24	LEU	HB2		33	TRP	HD1		1.8	6
	24	LEU	HG		33	TRP	HD1		1.8	6
	24	LEU	HD1#		15	VAL	HB		1.8	6.5
	24	LEU	HD1#		33	TRP	HB2		1.8	7.5
	24	LEU	HD1#		33	TRP	HD1		1.8	6.5
	24	LEU	HD1#		77	PHE	HB1		1.8	7.5
	24	LEU	HD1#		77	PHE	HB2		1.8	7.5
	24	LEU	HD1#		77	PHE	HZ		1.8	6.5
	24	LEU	HD1#		79	PHE	HA		1.8	7.5
	24	LEU	HD1#		79	PHE	HD#		1.8	9.5
	24	LEU	HD1#		79	PHE	HE#		1.8	8.5
	24	LEU	HD1#		79	PHE	HZ		1.8	6.5
	24	LEU	HD1#		92	VAL	HA		1.8	7.5
	24	LEU	HD1#		92	VAL	HB		1.8	7.5
	24	LEU	HD1#		92	VAL	HG2#		1.8	5.7
	24	LEU	HD2#		15	VAL	HG2#		1.8	6.3
	24	LEU	HD2#		31	ILE	HA		1.8	7.5
	24	LEU	HD2#		33	TRP	HA		1.8	6.5
	24	LEU	HD2#		33	TRP	HB1		1.8	7.5
	24	LEU	HD2#		33	TRP	HB2		1.8	7.5
	24	LEU	HD2#		33	TRP	HD1		1.8	7.5
	24	LEU	HD2#		33	TRP	HE3		1.8	7.5
	24	LEU	HD2#		77	PHE	HB2		1.8	7.5
	24	LEU	HD2#		77	PHE	HD#		1.8	8.5
	24	LEU	HD2#		77	PHE	HE#		1.8	9.5
	24	LEU	HD2#		79	PHE	HE#		1.8	9.5
	24	LEU	HD2#		79	PHE	HZ		1.8	7.5
	25	TYR	HB1		32	ALA	HB#		1.8	7.5
	25	TYR	HB1		33	TRP	HA		1.8	6
	25	TYR	HB1		41	PHE	HE#		1.8	8
	25	TYR	HB2		8	VAL	HG1#		1.8	6.5
	25	TYR	HB2		32	ALA	HB#		1.8	7.5
	25	TYR	HB2		33	TRP	HA		1.8	6
	25	TYR	HB2		41	PHE	HE#		1.8	8
	25	TYR	HD#		33	TRP	HA		1.8	8
	25	TYR	HD#		41	PHE	HE#		1.8	10
	25	TYR	HE#		33	TRP	HA		1.8	8
	25	TYR	HE#		34	ALA	HB#		1.8	6.8
	25	TYR	HE#		41	PHE	HE#		1.8	9
	26	LEU	HA		31	ILE	HA		1.8	5
	26	LEU	HA		47	TYR	HE#		1.8	8
	26	LEU	HG		10	LEU	HD2#		1.8	6.5
	26	LEU	HG		31	ILE	HA		1.8	5
	26	LEU	HG		47	TYR	HE#		1.8	7
	26	LEU	HD1#		10	LEU	HA		1.8	7.5
	26	LEU	HD1#		31	ILE	HA		1.8	6.5
	26	LEU	HD1#		47	TYR	HD#		1.8	8.5
	26	LEU	HD1#		92	VAL	HA		1.8	6.5
	26	LEU	HD1#		92	VAL	HB		1.8	6.5
	26	LEU	HD1#		95	LEU	HA		1.8	6.5
	26	LEU	HD1#		95	LEU	HD#		1.8	8.1
	26	LEU	HD1#		96	LEU	HA		1.8	6.5
	26	LEU	HD1#		96	LEU	HB2		1.8	6.5
	26	LEU	HD1#		96	LEU	HD2#		1.8	5.7
	26	LEU	HD1#		99	LEU	HD1#		1.8	6.3
	26	LEU	HD2#		10	LEU	HA		1.8	7.5
	26	LEU	HD2#		31	ILE	HA		1.8	6.5
	26	LEU	HD2#		47	TYR	HE#		1.8	8.5
	26	LEU	HD2#		79	PHE	HE#		1.8	9.5
	26	LEU	HD2#		79	PHE	HZ		1.8	7.5
	26	LEU	HD2#		92	VAL	HA		1.8	6.5
	26	LEU	HD2#		95	LEU	HA		1.8	7.5
	26	LEU	HD2#		95	LEU	HD#		1.8	8.1
	26	LEU	HD2#		96	LEU	HD2#		1.8	5.7
	27	MET	HA		8	VAL	HG1#		1.8	6.5
	27	MET	HG#		8	VAL	HG1#		1.8	7.5
	27	MET	HE#		8	VAL	HG1#		1.8	8
	27	MET	HE#		8	VAL	HG2#		1.8	5.7
	27	MET	HE#		32	ALA	HB#		1.8	5.7
	27	MET	HE#		41	PHE	HD#		1.8	8.5
	27	MET	HE#		41	PHE	HE#		1.8	6.2
	27	MET	HE#		44	SER	HA		1.8	6.5
	28	ALA	HA		47	TYR	HE#		1.8	7
	28	ALA	HB#		9	LEU	HD1#		1.8	8
	28	ALA	HB#		47	TYR	HE#		1.8	8.5
	28	ALA	HB#		103	PHE	HE#		1.8	8.5
	29	GLU	HA		47	TYR	HD#		1.8	5.3
	29	GLU	HA		103	PHE	HE#		1.8	7
	29	GLU	HB1		47	TYR	HD#		1.8	8
	29	GLU	HB1		103	PHE	HE#		1.8	7
	29	GLU	HB2		47	TYR	HD#		1.8	8
	29	GLU	HB2		103	PHE	HE#		1.8	7
	29	GLU	HG#		47	TYR	HD#		1.8	8
	29	GLU	HG#		103	PHE	HE#		1.8	6.3
	30	ARG	HA		46	MET	HA		1.8	5
	30	ARG	HA		46	MET	HB1		1.8	6
	30	ARG	HA		47	TYR	HE#		1.8	7
	30	ARG	HB2		46	MET	HA		1.8	5
	30	ARG	HD#		46	MET	HA		1.8	7
	31	ILE	HA		47	TYR	HE#		1.8	7
	31	ILE	HB		26	LEU	HA		1.8	6
	31	ILE	HB		47	TYR	HE#		1.8	5.3
	31	ILE	HB		96	LEU	HD2#		1.8	6.5
	31	ILE	HG1#		24	LEU	HD2#		1.8	7.5
	31	ILE	HG1#		26	LEU	HA		1.8	7
	31	ILE	HG1#		47	TYR	HE#		1.8	9
	31	ILE	HG2#		24	LEU	HD2#		1.8	8
	31	ILE	HG2#		26	LEU	HA		1.8	6.5
	31	ILE	HG2#		43	ILE	HG2#		1.8	8
	31	ILE	HG2#		44	SER	HA		1.8	6.5
	31	ILE	HG2#		45	HIS	HB1		1.8	6.5
	31	ILE	HG2#		45	HIS	HB2		1.8	4.8
	31	ILE	HG2#		45	HIS	HD2		1.8	6.5
	31	ILE	HG2#		47	TYR	HA		1.8	6.5
	31	ILE	HG2#		47	TYR	HE#		1.8	6.2
	31	ILE	HG2#		50	ILE	HG1#		1.8	7.5
	31	ILE	HG2#		77	PHE	HE#		1.8	8.5
	31	ILE	HG2#		96	LEU	HD2#		1.8	6.3
	31	ILE	HD1#		24	LEU	HD2#		1.8	6.3
	31	ILE	HD1#		26	LEU	HA		1.8	6.5
	31	ILE	HD1#		77	PHE	HE#		1.8	8.5
	32	ALA	HA		25	TYR	HB2		1.8	6
	32	ALA	HA		27	MET	HE#		1.8	7.5
	32	ALA	HA		43	ILE	HB		1.8	6
	32	ALA	HA		43	ILE	HG2#		1.8	7.5
	32	ALA	HA		44	SER	HA		1.8	5
	32	ALA	HA		44	SER	HB1		1.8	6
	32	ALA	HA		44	SER	HB2		1.8	5
	32	ALA	HB#		25	TYR	HD#		1.8	9.5
	32	ALA	HB#		25	TYR	HE#		1.8	9.5
	32	ALA	HB#		41	PHE	HB1		1.8	6.5
	32	ALA	HB#		41	PHE	HD#		1.8	8.5
	32	ALA	HB#		41	PHE	HE#		1.8	8.5
	32	ALA	HB#		43	ILE	HB		1.8	7.5
	32	ALA	HB#		43	ILE	HG2#		1.8	8
	32	ALA	HB#		44	SER	HA		1.8	4.8
	32	ALA	HB#		44	SER	HB1		1.8	6.5
	32	ALA	HB#		44	SER	HB2		1.8	6.5
	32	ALA	HB#		45	HIS	HD2		1.8	6.5
	33	TRP	HA		24	LEU	HB2		1.8	6
	33	TRP	HA		24	LEU	HG		1.8	6
	33	TRP	HA		41	PHE	HD#		1.8	8
	33	TRP	HA		43	ILE	HB		1.8	6
	33	TRP	HA		43	ILE	HG2#		1.8	7.5
	33	TRP	HA		77	PHE	HE#		1.8	8
	33	TRP	HB1		43	ILE	HB		1.8	5
	33	TRP	HB1		43	ILE	HG1#		1.8	7
	33	TRP	HB1		43	ILE	HD1#		1.8	6.5
	33	TRP	HB1		75	THR	HG2#		1.8	7.5
	33	TRP	HB1		77	PHE	HE#		1.8	8
	33	TRP	HB2		43	ILE	HB		1.8	5
	33	TRP	HB2		43	ILE	HD1#		1.8	6.5
	33	TRP	HB2		75	THR	HG2#		1.8	7.5
	33	TRP	HB2		77	PHE	HE#		1.8	8
	33	TRP	HD1		77	PHE	HE#		1.8	8
	33	TRP	HD1		77	PHE	HZ		1.8	6
	33	TRP	HE3		17	GLN	HB1		1.8	6
	33	TRP	HE3		42	THR	HB		1.8	6
	33	TRP	HE3		43	ILE	HB		1.8	5
	33	TRP	HE3		43	ILE	HG1#		1.8	6
	33	TRP	HE3		43	ILE	HD1#		1.8	6.5
	33	TRP	HE3		77	PHE	HE#		1.8	8
	33	TRP	HH2		20	GLN	HA		1.8	6
	33	TRP	HZ2		16	ARG	HB1		1.8	6
	33	TRP	HZ3		17	GLN	HB1		1.8	6
	33	TRP	HZ3		20	GLN	HB#		1.8	7
	33	TRP	HZ3		42	THR	HB		1.8	6
	33	TRP	HZ3		42	THR	HG2#		1.8	7.5
	33	TRP	HZ3		43	ILE	HD1#		1.8	7.5
	34	ALA	HA		41	PHE	HA		1.8	5
	34	ALA	HA		41	PHE	HD#		1.8	7
	34	ALA	HA		42	THR	HG2#		1.8	6.5
	34	ALA	HB#		39	ASP	HA		1.8	6.5
	34	ALA	HB#		40	ARG	HA		1.8	6.5
	34	ALA	HB#		41	PHE	HA		1.8	4.2
	34	ALA	HB#		41	PHE	HB1		1.8	7.5
	34	ALA	HB#		41	PHE	HB2		1.8	6.5
	34	ALA	HB#		41	PHE	HD#		1.8	6.2
	34	ALA	HB#		41	PHE	HE#		1.8	8.5
	35	PRO	HA		20	GLN	HG#		1.8	7
	35	PRO	HA		42	THR	HG2#		1.8	7.5
	35	PRO	HB#		42	THR	HG2#		1.8	7.5
	35	PRO	HG#		42	THR	HA		1.8	7
	35	PRO	HG#		42	THR	HG2#		1.8	7.5
	35	PRO	HD#		41	PHE	HA		1.8	7
	35	PRO	HD#		41	PHE	HD#		1.8	9
	35	PRO	HD#		42	THR	HG2#		1.8	7.5
	41	PHE	HA		25	TYR	HD#		1.8	8
	41	PHE	HA		33	TRP	HA		1.8	6
	41	PHE	HB1		34	ALA	HA		1.8	6
	41	PHE	HB2		32	ALA	HB#		1.8	6.5
	41	PHE	HB2		34	ALA	HA		1.8	6
	41	PHE	HE#		34	ALA	HA		1.8	8
	41	PHE	HZ		25	TYR	HD#		1.8	8
	41	PHE	HZ		27	MET	HE#		1.8	7.5
	41	PHE	HZ		32	ALA	HB#		1.8	7.5
	41	PHE	HZ		34	ALA	HB#		1.8	7.5
	42	THR	HA		34	ALA	HA		1.8	6
	42	THR	HB		34	ALA	HA		1.8	6
	42	THR	HB		35	PRO	HD#		1.8	7
	42	THR	HG2#		33	TRP	HE3		1.8	7.5
	43	ILE	HA		32	ALA	HA		1.8	6
	43	ILE	HB		75	THR	HG2#		1.8	7.5
	43	ILE	HG1#		33	TRP	HZ3		1.8	7
	43	ILE	HG1#		75	THR	HG2#		1.8	8.5
	43	ILE	HG2#		33	TRP	HB1		1.8	6.5
	43	ILE	HG2#		33	TRP	HB2		1.8	6.5
	43	ILE	HG2#		33	TRP	HE3		1.8	6.5
	43	ILE	HG2#		75	THR	HB		1.8	7.5
	43	ILE	HG2#		75	THR	HG2#		1.8	5.7
	43	ILE	HG2#		77	PHE	HZ		1.8	4.8
	43	ILE	HD1#		75	THR	HA		1.8	7.5
	43	ILE	HD1#		75	THR	HB		1.8	7.5
	43	ILE	HD1#		75	THR	HG2#		1.8	5.7
	43	ILE	HD1#		77	PHE	HZ		1.8	6.5
	45	HIS	HA		30	ARG	HA		1.8	6
	45	HIS	HA		30	ARG	HB1		1.8	6
	45	HIS	HA		31	ILE	HG2#		1.8	6.5
	45	HIS	HA		50	ILE	HD1#		1.8	7.5
	45	HIS	HA		69	LEU	HD1#		1.8	7.5
	45	HIS	HA		69	LEU	HD2#		1.8	7.5
	45	HIS	HB1		50	ILE	HD1#		1.8	6.5
	45	HIS	HB1		69	LEU	HD1#		1.8	7.5
	45	HIS	HB1		69	LEU	HD2#		1.8	7.5
	45	HIS	HB2		50	ILE	HD1#		1.8	6.5
	45	HIS	HB2		69	LEU	HD1#		1.8	7.5
	45	HIS	HB2		69	LEU	HD2#		1.8	7.5
	45	HIS	HD2		50	ILE	HD1#		1.8	7.5
	45	HIS	HD2		75	THR	HG2#		1.8	7.5
	46	MET	HA		30	ARG	HG#		1.8	7
	46	MET	HE#		30	ARG	HA		1.8	6.5
	46	MET	HE#		103	PHE	HD#		1.8	8.5
	47	TYR	HA		103	PHE	HD#		1.8	7
	47	TYR	HB1		100	LEU	HA		1.8	6
	47	TYR	HB1		100	LEU	HD1#		1.8	6.5
	47	TYR	HB1		100	LEU	HD2#		1.8	6.5
	47	TYR	HB1		103	PHE	HB1		1.8	6
	47	TYR	HB1		103	PHE	HB2		1.8	6
	47	TYR	HB1		103	PHE	HD#		1.8	7
	47	TYR	HB2		100	LEU	HD2#		1.8	6.5
	47	TYR	HD#		31	ILE	HB		1.8	8
	47	TYR	HD#		99	LEU	HB1		1.8	7
	47	TYR	HD#		99	LEU	HB2		1.8	7
	47	TYR	HD#		99	LEU	HD1#		1.8	9.5
	47	TYR	HD#		103	PHE	HE#		1.8	9
	47	TYR	HE#		29	GLU	HA		1.8	7
	47	TYR	HE#		31	ILE	HD1#		1.8	6.8
	47	TYR	HE#		99	LEU	HB1		1.8	5.3
	47	TYR	HE#		99	LEU	HB2		1.8	7
	47	TYR	HE#		99	LEU	HG		1.8	8
	47	TYR	HE#		99	LEU	HD1#		1.8	8.5
	47	TYR	HE#		103	PHE	HE#		1.8	9
	48	ALA	HA		70	HIS	HE1		1.8	6
	48	ALA	HA		100	LEU	HD2#		1.8	7.5
	48	ALA	HA		103	PHE	HA		1.8	5
	48	ALA	HA		103	PHE	HB1		1.8	5
	48	ALA	HA		103	PHE	HD#		1.8	7
	48	ALA	HB#		70	HIS	HE1		1.8	6.5
	48	ALA	HB#		103	PHE	HA		1.8	6.5
	48	ALA	HB#		103	PHE	HB1		1.8	6.5
	48	ALA	HB#		103	PHE	HB2		1.8	4.8
	48	ALA	HB#		103	PHE	HD#		1.8	8.5
	49	ASP	HA		69	LEU	HD1#		1.8	7.5
	49	ASP	HA		69	LEU	HD2#		1.8	7.5
	49	ASP	HA		70	HIS	HD2		1.8	3.3
	49	ASP	HA		70	HIS	HE1		1.8	5
	49	ASP	HB1		69	LEU	HD1#		1.8	6.5
	49	ASP	HB1		69	LEU	HD2#		1.8	7.5
	49	ASP	HB1		70	HIS	HD2		1.8	6
	49	ASP	HB1		70	HIS	HE1		1.8	5
	49	ASP	HB2		70	HIS	HD2		1.8	6
	49	ASP	HB2		70	HIS	HE1		1.8	5
	50	ILE	HA		31	ILE	HG2#		1.8	7.5
	50	ILE	HA		69	LEU	HA		1.8	3.3
	50	ILE	HA		69	LEU	HG		1.8	6
	50	ILE	HA		69	LEU	HD2#		1.8	6.5
	50	ILE	HB		67	LEU	HD1#		1.8	7.5
	50	ILE	HB		69	LEU	HA		1.8	6
	50	ILE	HB		69	LEU	HD2#		1.8	7.5
	50	ILE	HG1#		45	HIS	HB2		1.8	7
	50	ILE	HG1#		69	LEU	HA		1.8	7
	50	ILE	HG1#		69	LEU	HD2#		1.8	7.5
	50	ILE	HG2#		67	LEU	HA		1.8	6.5
	50	ILE	HG2#		69	LEU	HA		1.8	6.5
	50	ILE	HG2#		69	LEU	HD2#		1.8	8
	50	ILE	HD1#		69	LEU	HA		1.8	7.5
	50	ILE	HD1#		69	LEU	HD2#		1.8	8
	51	LYS	HA		70	HIS	HA		1.8	6
	51	LYS	HA		70	HIS	HD2		1.8	6
	51	LYS	HA		70	HIS	HE1		1.8	5
	51	LYS	HB1		68	VAL	HB		1.8	6
	51	LYS	HB1		68	VAL	HG2#		1.8	7.5
	51	LYS	HB1		69	LEU	HA		1.8	6
	51	LYS	HB1		70	HIS	HA		1.8	5
	51	LYS	HB1		70	HIS	HE1		1.8	6
	51	LYS	HB2		68	VAL	HB		1.8	6
	51	LYS	HB2		69	LEU	HA		1.8	6
	51	LYS	HB2		70	HIS	HA		1.8	5
	51	LYS	HB2		70	HIS	HB#		1.8	7
	51	LYS	HB2		70	HIS	HE1		1.8	6
	51	LYS	HG#		70	HIS	HE1		1.8	7
	51	LYS	HD#		70	HIS	HA		1.8	6
	51	LYS	HD#		70	HIS	HE1		1.8	7
	51	LYS	HE#		68	VAL	HG1#		1.8	5.2
	52	CYS	HA		100	LEU	HD1#		1.8	6.5
	52	CYS	HA		100	LEU	HD2#		1.8	7.5
	52	CYS	HB#		68	VAL	HG2#		1.8	8.5
	52	CYS	HB#		100	LEU	HD1#		1.8	7.5
	53	GLN	HA		65	LEU	HG		1.8	6
	53	GLN	HA		67	LEU	HA		1.8	5
	53	GLN	HA		67	LEU	HD2#		1.8	6.5
	53	GLN	HA		68	VAL	HG2#		1.8	7.5
	53	GLN	HA		100	LEU	HD1#		1.8	6.5
	53	GLN	HB1		67	LEU	HA		1.8	6
	53	GLN	HB1		100	LEU	HD1#		1.8	6.5
	53	GLN	HB2		67	LEU	HA		1.8	6
	53	GLN	HB2		67	LEU	HD2#		1.8	6.5
	53	GLN	HB2		100	LEU	HD1#		1.8	6.5
	54	LYS	HB1		66	GLN	HB1		1.8	6
	54	LYS	HB1		68	VAL	HG2#		1.8	7.5
	54	LYS	HB2		66	GLN	HB1		1.8	6
	54	LYS	HB2		68	VAL	HG2#		1.8	7.5
	54	LYS	HD#		68	VAL	HG2#		1.8	7.5
	54	LYS	HE#		68	VAL	HG1#		1.8	7.5
	54	LYS	HE#		68	VAL	HG2#		1.8	5.8
	55	ILE	HA		65	LEU	HA		1.8	5
	55	ILE	HA		65	LEU	HD1#		1.8	6.5
	55	ILE	HA		89	ARG	HD#		1.8	7
	55	ILE	HB		65	LEU	HA		1.8	6
	55	ILE	HB		89	ARG	HD#		1.8	7
	55	ILE	HG2#		65	LEU	HA		1.8	6.5
	55	ILE	HG2#		65	LEU	HG		1.8	4.8
	55	ILE	HG2#		65	LEU	HD1#		1.8	5.7
	55	ILE	HG2#		89	ARG	HD#		1.8	7.5
	55	ILE	HG2#		93	LYS	HA		1.8	6.5
	55	ILE	HG2#		93	LYS	HE#		1.8	7.5
	55	ILE	HD1#		65	LEU	HA		1.8	7.5
	55	ILE	HD1#		89	ARG	HD#		1.8	8.5
	55	ILE	HD1#		93	LYS	HE#		1.8	7.5
	56	SER	HB1		64	GLN	HB2		1.8	6
	56	SER	HB2		64	GLN	HB2		1.8	5
	62	LYS	HA		78	HIS	HD2		1.8	5
	62	LYS	HB#		78	HIS	HD2		1.8	7
	62	LYS	HG#		78	HIS	HD2		1.8	7
	62	LYS	HD#		78	HIS	HD2		1.8	7
	62	LYS	HE#		78	HIS	HA		1.8	7
	63	ILE	HA		78	HIS	HA		1.8	6
	63	ILE	HA		86	VAL	HA		1.8	6
	63	ILE	HA		86	VAL	HG2#		1.8	7.5
	63	ILE	HB		78	HIS	HD2		1.8	6
	63	ILE	HB		79	PHE	HD#		1.8	8
	63	ILE	HB		85	ALA	HB#		1.8	4.8
	63	ILE	HB		86	VAL	HG1#		1.8	6.5
	63	ILE	HG1#		86	VAL	HG2#		1.8	7.5
	63	ILE	HG2#		78	HIS	HA		1.8	7.5
	63	ILE	HG2#		79	PHE	HB1		1.8	6.5
	63	ILE	HG2#		79	PHE	HB2		1.8	6.5
	63	ILE	HG2#		79	PHE	HD#		1.8	8.5
	63	ILE	HG2#		79	PHE	HE#		1.8	8.5
	63	ILE	HG2#		85	ALA	HA		1.8	7.5
	63	ILE	HG2#		85	ALA	HB#		1.8	5.7
	63	ILE	HG2#		86	VAL	HA		1.8	4.8
	63	ILE	HG2#		86	VAL	HG2#		1.8	6.3
	63	ILE	HD1#		79	PHE	HB2		1.8	7.5
	63	ILE	HD1#		85	ALA	HB#		1.8	5.7
	63	ILE	HD1#		86	VAL	HA		1.8	6.5
	63	ILE	HD1#		86	VAL	HB		1.8	6.5
	63	ILE	HD1#		86	VAL	HG1#		1.8	5.7
	63	ILE	HD1#		86	VAL	HG2#		1.8	5.7
	64	GLN	HA		78	HIS	HA		1.8	5
	64	GLN	HA		78	HIS	HB2		1.8	6
	64	GLN	HA		78	HIS	HD2		1.8	5
	64	GLN	HA		79	PHE	HD#		1.8	7
	64	GLN	HB1		78	HIS	HA		1.8	6
	64	GLN	HB2		78	HIS	HA		1.8	6
	64	GLN	HG#		78	HIS	HA		1.8	6
	64	GLN	HG#		78	HIS	HB2		1.8	7
	64	GLN	HG#		78	HIS	HD2		1.8	7
	65	LEU	HA		79	PHE	HE#		1.8	8
	65	LEU	HA		89	ARG	HD#		1.8	7
	65	LEU	HB1		77	PHE	HB2		1.8	6
	65	LEU	HB1		77	PHE	HD#		1.8	8
	65	LEU	HB1		79	PHE	HD#		1.8	8
	65	LEU	HB1		79	PHE	HE#		1.8	7
	65	LEU	HB1		79	PHE	HZ		1.8	6
	65	LEU	HB1		89	ARG	HD#		1.8	7
	65	LEU	HB2		55	ILE	HA		1.8	6
	65	LEU	HB2		77	PHE	HB2		1.8	6
	65	LEU	HB2		77	PHE	HD#		1.8	8
	65	LEU	HB2		79	PHE	HD#		1.8	8
	65	LEU	HB2		79	PHE	HE#		1.8	7
	65	LEU	HB2		79	PHE	HZ		1.8	6
	65	LEU	HB2		89	ARG	HD#		1.8	7
	65	LEU	HG		55	ILE	HA		1.8	5
	65	LEU	HG		77	PHE	HD#		1.8	8
	65	LEU	HG		79	PHE	HE#		1.8	7
	65	LEU	HD1#		53	GLN	HA		1.8	7.5
	65	LEU	HD1#		77	PHE	HD#		1.8	9.5
	65	LEU	HD1#		79	PHE	HD#		1.8	9.5
	65	LEU	HD1#		79	PHE	HE#		1.8	8.5
	65	LEU	HD1#		79	PHE	HZ		1.8	6.5
	65	LEU	HD1#		89	ARG	HA		1.8	6.5
	65	LEU	HD1#		89	ARG	HD#		1.8	7.5
	65	LEU	HD1#		92	VAL	HB		1.8	4.8
	65	LEU	HD1#		93	LYS	HA		1.8	4.8
	65	LEU	HD1#		93	LYS	HE#		1.8	7.5
	65	LEU	HD2#		53	GLN	HA		1.8	7.5
	65	LEU	HD2#		77	PHE	HB2		1.8	7.5
	65	LEU	HD2#		77	PHE	HD#		1.8	6.8
	65	LEU	HD2#		79	PHE	HD#		1.8	9.5
	65	LEU	HD2#		79	PHE	HE#		1.8	8.5
	65	LEU	HD2#		79	PHE	HZ		1.8	6.5
	65	LEU	HD2#		89	ARG	HD#		1.8	8.5
	65	LEU	HD2#		92	VAL	HB		1.8	6.5
	65	LEU	HD2#		96	LEU	HD1#		1.8	5.7
	66	GLN	HA		74	THR	HB		1.8	6
	66	GLN	HA		75	THR	HB		1.8	6
	66	GLN	HA		76	ASN	HB1		1.8	6
	66	GLN	HB2		54	LYS	HB2		1.8	6
	66	GLN	HG#		74	THR	HB		1.8	6
	67	LEU	HA		75	THR	HB		1.8	6
	67	LEU	HB1		50	ILE	HG2#		1.8	7.5
	67	LEU	HB1		75	THR	HB		1.8	5
	67	LEU	HB1		75	THR	HG2#		1.8	7.5
	67	LEU	HB1		77	PHE	HE#		1.8	8
	67	LEU	HB2		50	ILE	HG2#		1.8	7.5
	67	LEU	HB2		75	THR	HB		1.8	5
	67	LEU	HB2		75	THR	HG2#		1.8	7.5
	67	LEU	HB2		77	PHE	HE#		1.8	8
	67	LEU	HG		45	HIS	HD2		1.8	6
	67	LEU	HG		75	THR	HB		1.8	6
	67	LEU	HG		75	THR	HG2#		1.8	7.5
	67	LEU	HG		77	PHE	HE#		1.8	7
	67	LEU	HD1#		43	ILE	HG2#		1.8	8
	67	LEU	HD1#		45	HIS	HB1		1.8	7.5
	67	LEU	HD1#		45	HIS	HB2		1.8	6.5
	67	LEU	HD1#		45	HIS	HD2		1.8	4.8
	67	LEU	HD1#		53	GLN	HA		1.8	7.5
	67	LEU	HD1#		75	THR	HA		1.8	7.5
	67	LEU	HD1#		75	THR	HB		1.8	6.5
	67	LEU	HD1#		75	THR	HG2#		1.8	6.3
	67	LEU	HD1#		77	PHE	HE#		1.8	6.8
	67	LEU	HD1#		96	LEU	HD2#		1.8	8
	67	LEU	HD2#		53	GLN	HB1		1.8	4.8
	67	LEU	HD2#		53	GLN	HG#		1.8	7.5
	67	LEU	HD2#		77	PHE	HE#		1.8	8.5
	68	VAL	HA		74	THR	HA		1.8	5
	68	VAL	HA		74	THR	HB		1.8	5
	68	VAL	HA		74	THR	HG2#		1.8	4.8
	68	VAL	HG1#		51	LYS	HA		1.8	7.5
	68	VAL	HG1#		51	LYS	HB1		1.8	4.8
	68	VAL	HG1#		51	LYS	HD#		1.8	5.8
	68	VAL	HG1#		74	THR	HA		1.8	6.5
	68	VAL	HG1#		74	THR	HB		1.8	7.5
	68	VAL	HG1#		74	THR	HG2#		1.8	5.7
	68	VAL	HG2#		51	LYS	HE#		1.8	8.5
	68	VAL	HG2#		54	LYS	HG#		1.8	5.8
	68	VAL	HG2#		74	THR	HA		1.8	6.5
	68	VAL	HG2#		74	THR	HB		1.8	6.5
	68	VAL	HG2#		74	THR	HG2#		1.8	5.7
	69	LEU	HB1		50	ILE	HG2#		1.8	7.5
	69	LEU	HB2		50	ILE	HA		1.8	6
	69	LEU	HG		74	THR	HA		1.8	5
	69	LEU	HD1#		45	HIS	HD2		1.8	6.5
	69	LEU	HD1#		49	ASP	HB2		1.8	6.5
	69	LEU	HD1#		50	ILE	HA		1.8	6.5
	69	LEU	HD1#		50	ILE	HG2#		1.8	5.7
	69	LEU	HD1#		50	ILE	HD1#		1.8	5.7
	69	LEU	HD1#		74	THR	HA		1.8	6.5
	69	LEU	HD2#		45	HIS	HD2		1.8	6.5
	69	LEU	HD2#		74	THR	HA		1.8	6.5
	69	LEU	HD2#		75	THR	HB		1.8	7.5
	70	HIS	HA		51	LYS	HG#		1.8	6
	70	HIS	HB#		49	ASP	HA		1.8	7
	70	HIS	HB#		51	LYS	HB1		1.8	7
	70	HIS	HB#		51	LYS	HD#		1.8	8
	70	HIS	HD2		51	LYS	HB2		1.8	6
	70	HIS	HD2		51	LYS	HD#		1.8	7
	74	THR	HA		66	GLN	HG#		1.8	7
	74	THR	HA		68	VAL	HB		1.8	6
	74	THR	HB		66	GLN	HB1		1.8	6
	74	THR	HB		69	LEU	HD2#		1.8	7.5
	74	THR	HG2#		66	GLN	HG#		1.8	7.5
	75	THR	HB		45	HIS	HD2		1.8	6
	75	THR	HB		67	LEU	HD2#		1.8	6.5
	76	ASN	HA		66	GLN	HB1		1.8	6
	76	ASN	HA		66	GLN	HG#		1.8	7
	77	PHE	HE#		43	ILE	HD1#		1.8	9.5
	77	PHE	HZ		24	LEU	HD2#		1.8	6.5
	77	PHE	HZ		31	ILE	HD1#		1.8	7.5
	77	PHE	HZ		33	TRP	HB1		1.8	6
	77	PHE	HZ		33	TRP	HB2		1.8	6
	78	HIS	HA		15	VAL	HG1#		1.8	7.5
	78	HIS	HA		62	LYS	HB#		1.8	7
	78	HIS	HB1		16	ARG	HB1		1.8	6
	78	HIS	HB1		16	ARG	HB2		1.8	5
	78	HIS	HB1		16	ARG	HG#		1.8	7
	78	HIS	HB2		16	ARG	HB1		1.8	6
	78	HIS	HB2		16	ARG	HB2		1.8	5
	79	PHE	HA		15	VAL	HB		1.8	6
	79	PHE	HA		85	ALA	HB#		1.8	6.5
	79	PHE	HB1		63	ILE	HB		1.8	6
	79	PHE	HB1		85	ALA	HA		1.8	5
	79	PHE	HB1		85	ALA	HB#		1.8	6.5
	79	PHE	HB2		12	VAL	HG1#		1.8	7.5
	79	PHE	HB2		63	ILE	HB		1.8	6
	79	PHE	HB2		85	ALA	HA		1.8	5
	79	PHE	HB2		85	ALA	HB#		1.8	6.5
	79	PHE	HD#		24	LEU	HD2#		1.8	9.5
	79	PHE	HD#		85	ALA	HA		1.8	8
	79	PHE	HD#		85	ALA	HB#		1.8	8.5
	79	PHE	HD#		88	GLU	HB1		1.8	8
	79	PHE	HD#		88	GLU	HB2		1.8	7
	79	PHE	HD#		88	GLU	HG#		1.8	9
	79	PHE	HE#		89	ARG	HA		1.8	8
	79	PHE	HZ		89	ARG	HA		1.8	6
	79	PHE	HZ		92	VAL	HB		1.8	6
	79	PHE	HZ		92	VAL	HG1#		1.8	6.5
	79	PHE	HZ		92	VAL	HG2#		1.8	6.5
	80	SER	HA		85	ALA	HB#		1.8	6.5
	80	SER	HB1		16	ARG	HA		1.8	6
	81	ASN	HA		14	LYS	HB2		1.8	5
	81	ASN	HA		14	LYS	HG#		1.8	6
	81	ASN	HA		14	LYS	HD#		1.8	6
	81	ASN	HB1		14	LYS	HG#		1.8	7
	81	ASN	HB1		14	LYS	HD#		1.8	6
	85	ALA	HB#		78	HIS	HD2		1.8	7.5
	86	VAL	HG2#		63	ILE	HB		1.8	7.5
	88	GLU	HA		79	PHE	HD#		1.8	8
	88	GLU	HA		79	PHE	HE#		1.8	8
	88	GLU	HB1		12	VAL	HG1#		1.8	6.5
	88	GLU	HB1		79	PHE	HE#		1.8	8
	88	GLU	HB2		12	VAL	HG1#		1.8	6.5
	88	GLU	HB2		79	PHE	HE#		1.8	8
	89	ARG	HA		79	PHE	HD#		1.8	8
	89	ARG	HB1		63	ILE	HG2#		1.8	6.5
	89	ARG	HB2		79	PHE	HD#		1.8	8
	89	ARG	HD#		63	ILE	HG2#		1.8	7.5
	91	ALA	HB#		10	LEU	HD1#		1.8	6.3
	91	ALA	HB#		10	LEU	HD2#		1.8	5.7
	92	VAL	HB		79	PHE	HE#		1.8	8
	92	VAL	HG1#		24	LEU	HD1#		1.8	6.3
	92	VAL	HG1#		24	LEU	HD2#		1.8	8
	92	VAL	HG1#		79	PHE	HE#		1.8	8.5
	92	VAL	HG2#		11	ILE	HA		1.8	7.5
	92	VAL	HG2#		24	LEU	HD2#		1.8	8
	92	VAL	HG2#		79	PHE	HD#		1.8	8.5
	92	VAL	HG2#		79	PHE	HE#		1.8	6.8
	93	LYS	HA		55	ILE	HD1#		1.8	6.5
	93	LYS	HB2		65	LEU	HD1#		1.8	6.5
	93	LYS	HB2		65	LEU	HD2#		1.8	6.5
	93	LYS	HG#		55	ILE	HG2#		1.8	7.5
	93	LYS	HG#		65	LEU	HD1#		1.8	8.5
	93	LYS	HG#		65	LEU	HD2#		1.8	7.5
	93	LYS	HD#		55	ILE	HG2#		1.8	5.8
	95	LEU	HB#		26	LEU	HD1#		1.8	5.8
	95	LEU	HG		26	LEU	HD1#		1.8	6.5
	95	LEU	HD#		10	LEU	HA		1.8	8.9
	95	LEU	HD#		26	LEU	HA		1.8	9.9
	96	LEU	HA		47	TYR	HE#		1.8	8
	96	LEU	HD1#		47	TYR	HE#		1.8	8.5
	96	LEU	HD1#		53	GLN	HA		1.8	7.5
	96	LEU	HD1#		53	GLN	HB2		1.8	6.5
	96	LEU	HD2#		31	ILE	HA		1.8	7.5
	96	LEU	HD2#		47	TYR	HA		1.8	6.5
	96	LEU	HD2#		47	TYR	HE#		1.8	6.2
	99	LEU	HA		47	TYR	HE#		1.8	8
	99	LEU	HG		47	TYR	HD#		1.8	8
	99	LEU	HD1#		92	VAL	HA		1.8	7.5
	99	LEU	HD2#		47	TYR	HE#		1.8	8.5
	100	LEU	HG		47	TYR	HD#		1.8	8
	100	LEU	HD1#		67	LEU	HA		1.8	6.5
	100	LEU	HD2#		47	TYR	HA		1.8	6.5
	100	LEU	HD2#		47	TYR	HD#		1.8	8.5
	103	PHE	HB1		47	TYR	HB2		1.8	6
	103	PHE	HB1		47	TYR	HD#		1.8	8
	103	PHE	HB2		47	TYR	HD#		1.8	8
	103	PHE	HB2		48	ALA	HA		1.8	5
	103	PHE	HD#		29	GLU	HA		1.8	7
	103	PHE	HD#		47	TYR	HB2		1.8	8
	103	PHE	HD#		47	TYR	HD#		1.8	10
	103	PHE	HE#		47	TYR	HB2		1.8	7
	103	PHE	HZ		29	GLU	HG#		1.8	7		759
TOTAL												1367
