# Supplementary material for: Dataset for the NMR structure of the intrinsically disordered acidic region of XPC bound to the PH domain of TFIIH p62
Source: Data Brief. 2016 Jan 2;6:571–7. doi: 10.1016/j.dib.2015.12.034 (PMC4731421; doi:10.1016/j.dib.2015.12.034)
Supplement: Supplementary file 2 — Supplementary material [file mmc2.zip › Supplementary Table_S4.xlsx]

## Sheet: 15N NOESY-HSQC
Table S4. Distance restraints from intramolecular NOEs of the 13C,15N-labeled p62 PH domain in complex with the unlabeled
XPC109−156 obtained from the 15N-edited NOESY-HSQC.
	p62				p62				Lower	Upper		Sum
Intraresidue (i–j = 0)	8	VAL	HN		8	VAL	HA		1.8	3.5
	8	VAL	HN		8	VAL	HB		1.8	2.9
	8	VAL	HN		8	VAL	HG2#		1.8	4.4
	8	VAL	HN		8	VAL	HG1#		1.8	6.5
	9	LEU	HN		9	LEU	HA		1.8	3.5
	9	LEU	HN		9	LEU	HB1		1.8	5
	9	LEU	HN		9	LEU	HB2		1.8	2.9
	9	LEU	HN		9	LEU	HG		1.8	2.9
	10	LEU	HN		10	LEU	HA		1.8	3.5
	10	LEU	HN		10	LEU	HB1		1.8	2.9
	10	LEU	HN		10	LEU	HB2		1.8	2.9
	10	LEU	HN		10	LEU	HG		1.8	5
	11	ILE	HN		11	ILE	HB		1.8	2.9
	11	ILE	HN		11	ILE	HG1#		1.8	4.5
	12	VAL	HN		12	VAL	HA		1.8	3.5
	12	VAL	HN		12	VAL	HB		1.8	2.9
	12	VAL	HN		12	VAL	HG1#		1.8	6.5
	12	VAL	HN		12	VAL	HG2#		1.8	4.4
	13	LYS	HN		13	LYS	HA		1.8	3.5
	13	LYS	HN		13	LYS	HB1		1.8	5
	13	LYS	HN		13	LYS	HB2		1.8	2.9
	14	LYS	HN		14	LYS	HA		1.8	3.5
	14	LYS	HN		14	LYS	HB1		1.8	5
	14	LYS	HN		14	LYS	HB2		1.8	2.9
	15	VAL	HN		15	VAL	HA		1.8	3.5
	15	VAL	HN		15	VAL	HB		1.8	2.9
	15	VAL	HN		15	VAL	HG1#		1.8	6.5
	15	VAL	HN		15	VAL	HG2#		1.8	4.4
	16	ARG	HN		16	ARG	HA		1.8	3.5
	16	ARG	HN		16	ARG	HB1		1.8	5
	16	ARG	HN		16	ARG	HB2		1.8	2.9
	17	GLN	HN		17	GLN	HA		1.8	3.5
	17	GLN	HN		17	GLN	HB1		1.8	3.5
	17	GLN	HN		17	GLN	HB2		1.8	5
	21	ASP	HN		21	ASP	HA		1.8	3.5
	21	ASP	HN		21	ASP	HB1		1.8	3.5
	21	ASP	HN		21	ASP	HB2		1.8	5
	24	LEU	HN		24	LEU	HA		1.8	3.5
	24	LEU	HN		24	LEU	HB1		1.8	2.9
	24	LEU	HN		24	LEU	HB2		1.8	2.9
	24	LEU	HN		24	LEU	HG		1.8	5
	25	TYR	HN		25	TYR	HA		1.8	3.5
	25	TYR	HN		25	TYR	HB1		1.8	5
	25	TYR	HN		25	TYR	HB2		1.8	2.9
	26	LEU	HN		26	LEU	HA		1.8	3.5
	26	LEU	HN		26	LEU	HG		1.8	2.9
	27	MET	HN		27	MET	HA		1.8	3.5
	27	MET	HN		27	MET	HB1		1.8	5
	27	MET	HN		27	MET	HB2		1.8	2.9
	29	GLU	HN		29	GLU	HA		1.8	3.5
	29	GLU	HN		29	GLU	HB1		1.8	5
	29	GLU	HN		29	GLU	HB2		1.8	2.9
	30	ARG	HN		30	ARG	HA		1.8	3.5
	30	ARG	HN		30	ARG	HB1		1.8	3.5
	30	ARG	HN		30	ARG	HB2		1.8	5
	31	ILE	HN		31	ILE	HB		1.8	3.5
	31	ILE	HN		31	ILE	HG2#		1.8	4.4
	33	TRP	HN		33	TRP	HA		1.8	3.5
	33	TRP	HN		33	TRP	HB1		1.8	2.9
	33	TRP	HN		33	TRP	HB2		1.8	3.5
	41	PHE	HN		41	PHE	HA		1.8	3.5
	41	PHE	HN		41	PHE	HB1		1.8	5
	41	PHE	HN		41	PHE	HB2		1.8	2.9
	42	THR	HN		42	THR	HA		1.8	3.5
	42	THR	HN		42	THR	HB		1.8	5
	42	THR	HN		42	THR	HG2#		1.8	4.2
	43	ILE	HN		43	ILE	HB		1.8	2.9
	43	ILE	HN		43	ILE	HG1#		1.8	4.5
	44	SER	HN		44	SER	HA		1.8	3.5
	44	SER	HN		44	SER	HB1		1.8	2.9
	44	SER	HN		44	SER	HB2		1.8	3.5
	45	HIS	HN		45	HIS	HA		1.8	3.5
	45	HIS	HN		45	HIS	HB1		1.8	5
	45	HIS	HN		45	HIS	HB2		1.8	2.9
	46	MET	HN		46	MET	HA		1.8	3.5
	46	MET	HN		46	MET	HB1		1.8	5
	46	MET	HN		46	MET	HB2		1.8	2.9
	47	TYR	HN		47	TYR	HA		1.8	3.5
	47	TYR	HN		47	TYR	HB1		1.8	5
	47	TYR	HN		47	TYR	HB2		1.8	2.9
	49	ASP	HN		49	ASP	HA		1.8	3.5
	49	ASP	HN		49	ASP	HB1		1.8	5
	49	ASP	HN		49	ASP	HB2		1.8	2.9
	50	ILE	HN		50	ILE	HB		1.8	2.9
	50	ILE	HN		50	ILE	HD1#		1.8	4.4
	51	LYS	HN		51	LYS	HA		1.8	3.5
	51	LYS	HN		51	LYS	HB1		1.8	2.9
	51	LYS	HN		51	LYS	HB2		1.8	2.9
	53	GLN	HN		53	GLN	HA		1.8	3.5
	53	GLN	HN		53	GLN	HB1		1.8	3.5
	53	GLN	HN		53	GLN	HB2		1.8	5
	54	LYS	HN		54	LYS	HA		1.8	3.5
	54	LYS	HN		54	LYS	HB1		1.8	5
	54	LYS	HN		54	LYS	HB2		1.8	2.9
	55	ILE	HN		55	ILE	HG1#		1.8	3.9
	55	ILE	HN		55	ILE	HG2#		1.8	5
	56	SER	HN		56	SER	HA		1.8	3.5
	56	SER	HN		56	SER	HB1		1.8	3.5
	56	SER	HN		56	SER	HB2		1.8	5
	60	LYS	HN		60	LYS	HA		1.8	3.5
	60	LYS	HN		60	LYS	HB1		1.8	5
	60	LYS	HN		60	LYS	HB2		1.8	2.9
	63	ILE	HN		63	ILE	HB		1.8	2.9
	63	ILE	HN		63	ILE	HG1#		1.8	4.5
	64	GLN	HN		64	GLN	HA		1.8	3.5
	64	GLN	HN		64	GLN	HB1		1.8	5
	64	GLN	HN		64	GLN	HB2		1.8	2.9
	65	LEU	HN		65	LEU	HA		1.8	3.5
	65	LEU	HN		65	LEU	HB1		1.8	2.9
	65	LEU	HN		65	LEU	HB2		1.8	2.9
	65	LEU	HN		65	LEU	HG		1.8	5
	66	GLN	HN		66	GLN	HA		1.8	3.5
	66	GLN	HN		66	GLN	HB1		1.8	3.5
	66	GLN	HN		66	GLN	HB2		1.8	5
	67	LEU	HN		67	LEU	HA		1.8	3.5
	67	LEU	HN		67	LEU	HB1		1.8	5
	67	LEU	HN		67	LEU	HB2		1.8	2.9
	67	LEU	HN		67	LEU	HG		1.8	2.9
	68	VAL	HN		68	VAL	HA		1.8	3.5
	68	VAL	HN		68	VAL	HB		1.8	2.9
	68	VAL	HN		68	VAL	HG1#		1.8	6.5
	68	VAL	HN		68	VAL	HG2#		1.8	4.4
	69	LEU	HN		69	LEU	HA		1.8	3.5
	69	LEU	HN		69	LEU	HB1		1.8	5
	69	LEU	HN		69	LEU	HB2		1.8	2.9
	69	LEU	HN		69	LEU	HG		1.8	2.9
	74	THR	HN		74	THR	HA		1.8	3.5
	74	THR	HN		74	THR	HB		1.8	5
	74	THR	HN		74	THR	HG2#		1.8	4.2
	75	THR	HN		75	THR	HA		1.8	3.5
	75	THR	HN		75	THR	HB		1.8	2.9
	75	THR	HN		75	THR	HG2#		1.8	6.5
	76	ASN	HN		76	ASN	HA		1.8	3.5
	76	ASN	HN		76	ASN	HB1		1.8	5
	76	ASN	HN		76	ASN	HB2		1.8	2.9
	77	PHE	HN		77	PHE	HA		1.8	3.5
	77	PHE	HN		77	PHE	HB1		1.8	5
	77	PHE	HN		77	PHE	HB2		1.8	2.9
	78	HIS	HN		78	HIS	HA		1.8	3.5
	78	HIS	HN		78	HIS	HB1		1.8	2.9
	78	HIS	HN		78	HIS	HB2		1.8	2.9
	79	PHE	HN		79	PHE	HA		1.8	3.5
	79	PHE	HN		79	PHE	HB1		1.8	5
	79	PHE	HN		79	PHE	HB2		1.8	2.9
	80	SER	HN		80	SER	HA		1.8	3.5
	80	SER	HN		80	SER	HB1		1.8	3.5
	80	SER	HN		80	SER	HB2		1.8	5
	81	ASN	HN		81	ASN	HA		1.8	3.5
	81	ASN	HN		81	ASN	HB1		1.8	2.9
	81	ASN	HN		81	ASN	HB2		1.8	2.9
	84	THR	HN		84	THR	HA		1.8	3.5
	84	THR	HN		84	THR	HB		1.8	5
	84	THR	HN		84	THR	HG2#		1.8	4.2
	86	VAL	HN		86	VAL	HA		1.8	3.5
	86	VAL	HN		86	VAL	HB		1.8	2.9
	86	VAL	HN		86	VAL	HG1#		1.8	6.5
	86	VAL	HN		86	VAL	HG2#		1.8	4.4
	88	GLU	HN		88	GLU	HA		1.8	3.5
	88	GLU	HN		88	GLU	HB1		1.8	5
	88	GLU	HN		88	GLU	HB2		1.8	2.9
	89	ARG	HN		89	ARG	HA		1.8	3.5
	89	ARG	HN		89	ARG	HB1		1.8	2.9
	89	ARG	HN		89	ARG	HB2		1.8	2.9
	90	ASP	HN		90	ASP	HA		1.8	3.5
	90	ASP	HN		90	ASP	HB1		1.8	5
	90	ASP	HN		90	ASP	HB2		1.8	2.9
	92	VAL	HN		92	VAL	HA		1.8	3.5
	92	VAL	HN		92	VAL	HB		1.8	2.9
	92	VAL	HN		92	VAL	HG1#		1.8	6.5
	92	VAL	HN		92	VAL	HG2#		1.8	4.4
	93	LYS	HN		93	LYS	HA		1.8	3.5
	93	LYS	HN		93	LYS	HB1		1.8	2.9
	93	LYS	HN		93	LYS	HB2		1.8	2.9
	94	ASP	HN		94	ASP	HA		1.8	3.5
	94	ASP	HN		94	ASP	HB1		1.8	5
	94	ASP	HN		94	ASP	HB2		1.8	2.9
	96	LEU	HN		96	LEU	HA		1.8	3.5
	96	LEU	HN		96	LEU	HB1		1.8	5
	96	LEU	HN		96	LEU	HB2		1.8	2.9
	96	LEU	HN		96	LEU	HG		1.8	3.5
	97	GLN	HN		97	GLN	HA		1.8	3.5
	97	GLN	HN		97	GLN	HB1		1.8	3.5
	97	GLN	HN		97	GLN	HB2		1.8	5
	98	GLN	HN		98	GLN	HA		1.8	3.5
	98	GLN	HN		98	GLN	HB1		1.8	5
	98	GLN	HN		98	GLN	HB2		1.8	2.9
	99	LEU	HN		99	LEU	HA		1.8	3.5
	99	LEU	HN		99	LEU	HB1		1.8	5
	99	LEU	HN		99	LEU	HB2		1.8	2.9
	99	LEU	HN		99	LEU	HG		1.8	3.5
	100	LEU	HN		100	LEU	HA		1.8	3.5
	100	LEU	HN		100	LEU	HB1		1.8	5
	100	LEU	HN		100	LEU	HB2		1.8	2.9
	100	LEU	HN		100	LEU	HG		1.8	3.5
	103	PHE	HN		103	PHE	HA		1.8	3.5
	103	PHE	HN		103	PHE	HB1		1.8	5
	103	PHE	HN		103	PHE	HB2		1.8	2.9		197
Sequential (i–j = 1)	2	ALA	HN		1	MET	HB#		1.8	7
	3	THR	HN		2	ALA	HB#		1.8	7.5
	6	GLU	HN		5	SER	HN		1.8	6
	6	GLU	HN		5	SER	HA		1.8	3.5
	6	GLU	HN		5	SER	HB#		1.8	6
	6	GLU	HN		7	GLU	HN		1.8	5
	7	GLU	HN		6	GLU	HA		1.8	2.9
	7	GLU	HN		8	VAL	HN		1.8	5
	7	GLU	HN		8	VAL	HG2#		1.8	7.5
	8	VAL	HN		7	GLU	HA		1.8	2.9
	8	VAL	HN		7	GLU	HG#		1.8	6
	8	VAL	HN		9	LEU	HN		1.8	6
	8	VAL	HN		9	LEU	HA		1.8	6
	9	LEU	HN		8	VAL	HA		1.8	5
	9	LEU	HN		8	VAL	HB		1.8	5
	9	LEU	HN		8	VAL	HG2#		1.8	6.5
	9	LEU	HN		10	LEU	HN		1.8	5
	10	LEU	HN		9	LEU	HA		1.8	3.5
	10	LEU	HN		9	LEU	HB1		1.8	3.5
	10	LEU	HN		11	ILE	HN		1.8	5
	10	LEU	HN		11	ILE	HG1#		1.8	7
	11	ILE	HN		10	LEU	HB2		1.8	5
	11	ILE	HN		10	LEU	HD1#		1.8	4.4
	11	ILE	HN		12	VAL	HN		1.8	5
	12	VAL	HN		11	ILE	HA		1.8	3.5
	12	VAL	HN		11	ILE	HG1#		1.8	6
	12	VAL	HN		11	ILE	HG2#		1.8	5
	12	VAL	HN		13	LYS	HN		1.8	6
	13	LYS	HN		12	VAL	HA		1.8	2.9
	13	LYS	HN		12	VAL	HB		1.8	5
	13	LYS	HN		12	VAL	HG1#		1.8	5
	13	LYS	HN		12	VAL	HG2#		1.8	6.5
	14	LYS	HN		13	LYS	HA		1.8	3.5
	14	LYS	HN		13	LYS	HB1		1.8	5
	14	LYS	HN		13	LYS	HB2		1.8	5
	14	LYS	HN		13	LYS	HG#		1.8	4.5
	14	LYS	HN		15	VAL	HN		1.8	5
	14	LYS	HN		15	VAL	HA		1.8	6
	14	LYS	HN		15	VAL	HG2#		1.8	6.5
	15	VAL	HN		14	LYS	HA		1.8	3.5
	15	VAL	HN		14	LYS	HB1		1.8	5
	15	VAL	HN		14	LYS	HB2		1.8	6
	15	VAL	HN		14	LYS	HG#		1.8	6
	15	VAL	HN		16	ARG	HA		1.8	6
	16	ARG	HN		15	VAL	HN		1.8	6
	16	ARG	HN		15	VAL	HA		1.8	5
	16	ARG	HN		15	VAL	HG1#		1.8	6.5
	17	GLN	HN		16	ARG	HA		1.8	3.5
	17	GLN	HN		16	ARG	HB2		1.8	5
	17	GLN	HN		16	ARG	HD#		1.8	7
	17	GLN	HN		18	LYS	HN		1.8	6
	17	GLN	HE2#		18	LYS	HN		1.8	7
	17	GLN	HE2#		18	LYS	HB#		1.8	8
	17	GLN	HE2#		18	LYS	HG#		1.8	8
	17	GLN	HE2#		18	LYS	HE#		1.8	8
	18	LYS	HN		17	GLN	HA		1.8	5
	18	LYS	HN		17	GLN	HB1		1.8	5
	18	LYS	HN		19	LYS	HN		1.8	5
	19	LYS	HN		20	GLN	HN		1.8	5
	19	LYS	HN		20	GLN	HG#		1.8	7
	20	GLN	HN		19	LYS	HA		1.8	5
	20	GLN	HN		19	LYS	HB#		1.8	6
	20	GLN	HN		19	LYS	HG#		1.8	6
	20	GLN	HE2#		21	ASP	HN		1.8	7
	21	ASP	HN		20	GLN	HA		1.8	2.9
	21	ASP	HN		20	GLN	HB#		1.8	6
	21	ASP	HN		22	GLY	HA#		1.8	7
	22	GLY	HN		21	ASP	HN		1.8	5
	22	GLY	HN		21	ASP	HA		1.8	3.5
	22	GLY	HN		21	ASP	HB1		1.8	5
	22	GLY	HN		23	ALA	HA		1.8	6
	22	GLY	HN		23	ALA	HB#		1.8	7.5
	23	ALA	HN		22	GLY	HA#		1.8	4.5
	23	ALA	HN		24	LEU	HN		1.8	5
	23	ALA	HN		24	LEU	HA		1.8	6
	23	ALA	HN		24	LEU	HD2#		1.8	7.5
	24	LEU	HN		23	ALA	HA		1.8	3.5
	24	LEU	HN		23	ALA	HB#		1.8	5
	24	LEU	HN		25	TYR	HN		1.8	6
	24	LEU	HN		25	TYR	HD#		1.8	8
	24	LEU	HN		25	TYR	HE#		1.8	8
	25	TYR	HN		24	LEU	HA		1.8	3.5
	25	TYR	HN		24	LEU	HB1		1.8	5
	25	TYR	HN		24	LEU	HB2		1.8	5
	25	TYR	HN		24	LEU	HG		1.8	5
	25	TYR	HN		24	LEU	HD1#		1.8	6.5
	25	TYR	HN		24	LEU	HD2#		1.8	6.5
	26	LEU	HN		25	TYR	HN		1.8	5
	26	LEU	HN		25	TYR	HA		1.8	3.5
	26	LEU	HN		25	TYR	HB1		1.8	5
	26	LEU	HN		25	TYR	HD#		1.8	8
	26	LEU	HN		27	MET	HN		1.8	6
	27	MET	HN		28	ALA	HN		1.8	6
	27	MET	HN		26	LEU	HA		1.8	5
	27	MET	HN		26	LEU	HB#		1.8	6
	27	MET	HN		26	LEU	HD2#		1.8	6.5
	27	MET	HN		26	LEU	HG		1.8	5
	28	ALA	HN		29	GLU	HN		1.8	5
	28	ALA	HN		27	MET	HA		1.8	5
	28	ALA	HN		27	MET	HB1		1.8	5
	28	ALA	HN		27	MET	HB2		1.8	5
	28	ALA	HN		27	MET	HG#		1.8	6
	29	GLU	HN		28	ALA	HA		1.8	5
	29	GLU	HN		28	ALA	HB#		1.8	5
	29	GLU	HN		30	ARG	HN		1.8	3.5
	29	GLU	HN		30	ARG	HA		1.8	6
	29	GLU	HN		30	ARG	HG#		1.8	6
	30	ARG	HN		29	GLU	HA		1.8	5
	30	ARG	HN		29	GLU	HG#		1.8	6
	31	ILE	HN		30	ARG	HA		1.8	5
	31	ILE	HN		30	ARG	HG#		1.8	6
	31	ILE	HN		32	ALA	HB#		1.8	7.5
	32	ALA	HN		31	ILE	HN		1.8	6
	32	ALA	HN		31	ILE	HA		1.8	3.5
	32	ALA	HN		31	ILE	HB		1.8	5
	32	ALA	HN		31	ILE	HG1#		1.8	6
	32	ALA	HN		31	ILE	HD1#		1.8	6.5
	32	ALA	HN		33	TRP	HA		1.8	6
	33	TRP	HN		32	ALA	HN		1.8	6
	33	TRP	HN		32	ALA	HA		1.8	3.5
	33	TRP	HN		32	ALA	HB#		1.8	5
	33	TRP	HN		34	ALA	HN		1.8	6
	33	TRP	HN		34	ALA	HB#		1.8	6.5
	34	ALA	HN		33	TRP	HA		1.8	2.9
	34	ALA	HN		33	TRP	HB1		1.8	5
	34	ALA	HN		33	TRP	HB2		1.8	5
	34	ALA	HN		33	TRP	HD1		1.8	5
	34	ALA	HN		33	TRP	HE1		1.8	6
	34	ALA	HN		33	TRP	HE3		1.8	6
	34	ALA	HN		35	PRO	HD#		1.8	6
	36	GLU	HN		35	PRO	HA		1.8	2.9
	36	GLU	HN		35	PRO	HB#		1.8	6
	37	GLY	HN		36	GLU	HA		1.8	6
	37	GLY	HN		36	GLU	HB#		1.8	7
	37	GLY	HN		36	GLU	HG#		1.8	7
	37	GLY	HN		38	LYS	HN		1.8	6
	38	LYS	HN		37	GLY	HA#		1.8	6
	39	ASP	HN		38	LYS	HN		1.8	6
	39	ASP	HN		38	LYS	HA		1.8	5
	39	ASP	HN		38	LYS	HB#		1.8	6
	39	ASP	HN		38	LYS	HG#		1.8	7
	39	ASP	HN		38	LYS	HD#		1.8	7
	39	ASP	HN		40	ARG	HN		1.8	6
	40	ARG	HN		39	ASP	HA		1.8	5
	40	ARG	HN		41	PHE	HN		1.8	5
	41	PHE	HN		40	ARG	HA		1.8	2.9
	41	PHE	HN		40	ARG	HB#		1.8	6
	41	PHE	HN		40	ARG	HG#		1.8	6
	41	PHE	HN		42	THR	HN		1.8	5
	42	THR	HN		41	PHE	HA		1.8	5
	42	THR	HN		41	PHE	HB1		1.8	5
	42	THR	HN		41	PHE	HB2		1.8	6
	42	THR	HN		41	PHE	HD#		1.8	7
	42	THR	HN		41	PHE	HE#		1.8	8
	42	THR	HN		43	ILE	HN		1.8	5
	42	THR	HN		43	ILE	HA		1.8	6
	42	THR	HN		43	ILE	HB		1.8	6
	42	THR	HN		43	ILE	HG1#		1.8	7
	42	THR	HN		43	ILE	HG2#		1.8	7.5
	43	ILE	HN		42	THR	HA		1.8	5
	43	ILE	HN		44	SER	HN		1.8	5
	44	SER	HN		43	ILE	HA		1.8	2.9
	44	SER	HN		43	ILE	HB		1.8	5
	44	SER	HN		43	ILE	HG1#		1.8	6
	44	SER	HN		43	ILE	HG2#		1.8	5
	44	SER	HN		45	HIS	HN		1.8	5
	44	SER	HN		45	HIS	HA		1.8	6
	45	HIS	HN		44	SER	HA		1.8	3.5
	45	HIS	HN		44	SER	HB1		1.8	6
	45	HIS	HN		44	SER	HB2		1.8	6
	45	HIS	HN		46	MET	HA		1.8	5
	46	MET	HN		45	HIS	HN		1.8	6
	46	MET	HN		45	HIS	HA		1.8	3.5
	46	MET	HN		47	TYR	HD#		1.8	8
	47	TYR	HN		46	MET	HN		1.8	6
	47	TYR	HN		46	MET	HA		1.8	3.5
	47	TYR	HN		46	MET	HB1		1.8	5
	47	TYR	HN		48	ALA	HN		1.8	5
	47	TYR	HN		48	ALA	HB#		1.8	6.5
	48	ALA	HN		47	TYR	HB1		1.8	5
	48	ALA	HN		47	TYR	HB2		1.8	5
	48	ALA	HN		47	TYR	HD#		1.8	7
	48	ALA	HN		49	ASP	HN		1.8	5
	48	ALA	HN		49	ASP	HA		1.8	6
	49	ASP	HN		48	ALA	HA		1.8	5
	49	ASP	HN		48	ALA	HB#		1.8	6.5
	49	ASP	HN		50	ILE	HN		1.8	3.5
	49	ASP	HN		50	ILE	HA		1.8	6
	49	ASP	HN		50	ILE	HG1#		1.8	7
	49	ASP	HN		50	ILE	HG2#		1.8	7.5
	49	ASP	HN		50	ILE	HD1#		1.8	6.5
	50	ILE	HN		49	ASP	HA		1.8	5
	50	ILE	HN		49	ASP	HB1		1.8	5
	50	ILE	HN		49	ASP	HB2		1.8	5
	50	ILE	HN		51	LYS	HN		1.8	6
	51	LYS	HN		50	ILE	HA		1.8	5
	51	LYS	HN		50	ILE	HG1#		1.8	6
	51	LYS	HN		50	ILE	HG2#		1.8	6.5
	51	LYS	HN		50	ILE	HD1#		1.8	6.5
	51	LYS	HN		52	CYS	HN		1.8	5
	52	CYS	HN		51	LYS	HA		1.8	5
	52	CYS	HN		51	LYS	HB1		1.8	5
	52	CYS	HN		51	LYS	HG#		1.8	6
	52	CYS	HN		51	LYS	HD#		1.8	6
	52	CYS	HN		51	LYS	HE#		1.8	7
	52	CYS	HN		53	GLN	HA		1.8	6
	53	GLN	HN		52	CYS	HN		1.8	6
	53	GLN	HN		52	CYS	HA		1.8	5
	53	GLN	HN		52	CYS	HB#		1.8	4.5
	53	GLN	HN		54	LYS	HN		1.8	6
	54	LYS	HN		53	GLN	HA		1.8	5
	54	LYS	HN		53	GLN	HG#		1.8	6
	54	LYS	HN		55	ILE	HN		1.8	6
	55	ILE	HN		54	LYS	HA		1.8	5
	55	ILE	HN		54	LYS	HB1		1.8	5
	55	ILE	HN		54	LYS	HG#		1.8	6
	55	ILE	HN		56	SER	HN		1.8	6
	55	ILE	HN		56	SER	HA		1.8	5
	56	SER	HN		55	ILE	HA		1.8	5
	56	SER	HN		55	ILE	HB		1.8	5
	56	SER	HN		55	ILE	HG2#		1.8	6.5
	56	SER	HN		57	PRO	HD#		1.8	7
	58	GLU	HN		57	PRO	HA		1.8	2.9
	58	GLU	HN		59	GLY	HN		1.8	5
	59	GLY	HN		58	GLU	HA		1.8	3.5
	59	GLY	HN		58	GLU	HB#		1.8	6
	59	GLY	HN		58	GLU	HG#		1.8	6
	59	GLY	HN		60	LYS	HN		1.8	5
	59	GLY	HN		60	LYS	HA		1.8	6
	59	GLY	HN		60	LYS	HG#		1.8	7
	60	LYS	HN		59	GLY	HA#		1.8	6
	61	ALA	HN		60	LYS	HN		1.8	6
	61	ALA	HN		60	LYS	HA		1.8	5
	61	ALA	HN		60	LYS	HB1		1.8	6
	61	ALA	HN		60	LYS	HB2		1.8	6
	61	ALA	HN		60	LYS	HD#		1.8	7
	61	ALA	HN		62	LYS	HN		1.8	6
	62	LYS	HN		61	ALA	HA		1.8	5
	62	LYS	HN		61	ALA	HB#		1.8	5
	62	LYS	HN		63	ILE	HN		1.8	5
	63	ILE	HN		62	LYS	HA		1.8	3.5
	63	ILE	HN		62	LYS	HB#		1.8	6
	63	ILE	HN		64	GLN	HG#		1.8	7
	64	GLN	HN		63	ILE	HA		1.8	5
	64	GLN	HN		63	ILE	HG2#		1.8	6.5
	65	LEU	HN		64	GLN	HN		1.8	6
	65	LEU	HN		64	GLN	HA		1.8	5
	65	LEU	HN		64	GLN	HB1		1.8	5
	65	LEU	HN		66	GLN	HN		1.8	6
	65	LEU	HN		66	GLN	HA		1.8	6
	66	GLN	HN		65	LEU	HA		1.8	5
	66	GLN	HN		65	LEU	HG		1.8	5
	66	GLN	HN		65	LEU	HD1#		1.8	6.5
	66	GLN	HN		67	LEU	HN		1.8	6
	67	LEU	HN		66	GLN	HA		1.8	3.5
	67	LEU	HN		66	GLN	HB1		1.8	6
	68	VAL	HN		67	LEU	HN		1.8	6
	68	VAL	HN		67	LEU	HA		1.8	5
	68	VAL	HN		67	LEU	HB1		1.8	5
	68	VAL	HN		67	LEU	HB2		1.8	6
	68	VAL	HN		69	LEU	HN		1.8	6
	68	VAL	HN		69	LEU	HA		1.8	6
	69	LEU	HN		68	VAL	HA		1.8	5
	69	LEU	HN		68	VAL	HB		1.8	6
	69	LEU	HN		68	VAL	HG1#		1.8	6.5
	69	LEU	HN		70	HIS	HN		1.8	6
	70	HIS	HN		69	LEU	HA		1.8	5
	70	HIS	HN		69	LEU	HB1		1.8	5
	70	HIS	HN		69	LEU	HD1#		1.8	6.5
	70	HIS	HN		69	LEU	HD2#		1.8	6.5
	70	HIS	HN		71	ALA	HN		1.8	6
	70	HIS	HN		71	ALA	HB#		1.8	6.5
	71	ALA	HN		70	HIS	HB#		1.8	7
	71	ALA	HN		70	HIS	HD2		1.8	6
	71	ALA	HN		72	GLY	HN		1.8	6
	71	ALA	HN		72	GLY	HA#		1.8	7
	72	GLY	HN		71	ALA	HA		1.8	5
	72	GLY	HN		71	ALA	HB#		1.8	6.5
	72	GLY	HN		73	ASP	HB#		1.8	7
	73	ASP	HN		72	GLY	HA#		1.8	6
	73	ASP	HN		74	THR	HN		1.8	5
	73	ASP	HN		74	THR	HA		1.8	6
	73	ASP	HN		74	THR	HG2#		1.8	7.5
	74	THR	HN		73	ASP	HA		1.8	2.9
	74	THR	HN		73	ASP	HB#		1.8	4.5
	74	THR	HN		75	THR	HN		1.8	5
	75	THR	HN		74	THR	HA		1.8	3.5
	75	THR	HN		74	THR	HB		1.8	5
	75	THR	HN		74	THR	HG2#		1.8	6.5
	75	THR	HN		76	ASN	HN		1.8	6
	76	ASN	HN		75	THR	HA		1.8	2.9
	76	ASN	HN		75	THR	HB		1.8	6
	76	ASN	HN		75	THR	HG2#		1.8	5
	76	ASN	HN		77	PHE	HN		1.8	6
	76	ASN	HN		77	PHE	HE#		1.8	8
	76	ASN	HD2#		77	PHE	HN		1.8	7
	77	PHE	HN		76	ASN	HA		1.8	3.5
	77	PHE	HN		78	HIS	HN		1.8	6
	78	HIS	HN		77	PHE	HA		1.8	5
	78	HIS	HN		77	PHE	HB1		1.8	5
	78	HIS	HN		77	PHE	HB2		1.8	6
	78	HIS	HN		77	PHE	HD#		1.8	7
	78	HIS	HN		79	PHE	HD#		1.8	8
	79	PHE	HN		78	HIS	HA		1.8	5
	79	PHE	HN		78	HIS	HD2		1.8	5
	79	PHE	HN		80	SER	HN		1.8	6
	80	SER	HN		79	PHE	HA		1.8	5
	80	SER	HN		79	PHE	HB1		1.8	5
	80	SER	HN		79	PHE	HD#		1.8	8
	80	SER	HN		81	ASN	HN		1.8	5
	80	SER	HN		81	ASN	HA		1.8	5
	81	ASN	HN		80	SER	HB2		1.8	6
	81	ASN	HN		82	GLU	HN		1.8	6
	81	ASN	HN		82	GLU	HA		1.8	5
	81	ASN	HD2#		82	GLU	HN		1.8	7
	82	GLU	HN		81	ASN	HA		1.8	2.9
	82	GLU	HN		81	ASN	HB1		1.8	5
	82	GLU	HN		81	ASN	HB2		1.8	5
	82	GLU	HN		83	SER	HA		1.8	6
	83	SER	HN		82	GLU	HB#		1.8	7
	83	SER	HN		82	GLU	HG#		1.8	7
	83	SER	HN		84	THR	HN		1.8	6
	83	SER	HN		84	THR	HG2#		1.8	7.5
	84	THR	HN		83	SER	HA		1.8	5
	84	THR	HN		83	SER	HB#		1.8	6
	84	THR	HN		85	ALA	HN		1.8	3.5
	84	THR	HN		85	ALA	HA		1.8	5
	84	THR	HN		85	ALA	HB#		1.8	6.5
	85	ALA	HN		84	THR	HA		1.8	5
	85	ALA	HN		84	THR	HG2#		1.8	6.5
	85	ALA	HN		86	VAL	HN		1.8	5
	86	VAL	HN		85	ALA	HA		1.8	5
	86	VAL	HN		85	ALA	HB#		1.8	5
	86	VAL	HN		87	LYS	HN		1.8	3.5
	86	VAL	HN		87	LYS	HD#		1.8	6
	87	LYS	HN		86	VAL	HA		1.8	5
	87	LYS	HN		86	VAL	HG1#		1.8	6.5
	87	LYS	HN		86	VAL	HG2#		1.8	6.5
	87	LYS	HN		88	GLU	HN		1.8	3.5
	87	LYS	HN		88	GLU	HG#		1.8	6
	88	GLU	HN		87	LYS	HB#		1.8	4.5
	88	GLU	HN		87	LYS	HG#		1.8	6
	88	GLU	HN		87	LYS	HD#		1.8	6
	88	GLU	HN		89	ARG	HN		1.8	5
	88	GLU	HN		89	ARG	HB2		1.8	6
	89	ARG	HN		88	GLU	HA		1.8	5
	89	ARG	HN		88	GLU	HB1		1.8	5
	89	ARG	HN		88	GLU	HB2		1.8	5
	90	ASP	HN		89	ARG	HB1		1.8	5
	90	ASP	HN		89	ARG	HB2		1.8	5
	90	ASP	HN		89	ARG	HD#		1.8	7
	90	ASP	HN		91	ALA	HN		1.8	5
	90	ASP	HN		91	ALA	HB#		1.8	6.5
	91	ALA	HN		90	ASP	HA		1.8	5
	91	ALA	HN		90	ASP	HB2		1.8	5
	91	ALA	HN		92	VAL	HA		1.8	5
	91	ALA	HN		92	VAL	HB		1.8	5
	91	ALA	HN		92	VAL	HG1#		1.8	6.5
	91	ALA	HN		92	VAL	HG2#		1.8	6.5
	92	VAL	HN		91	ALA	HA		1.8	5
	92	VAL	HN		91	ALA	HB#		1.8	5
	92	VAL	HN		93	LYS	HN		1.8	3.5
	92	VAL	HN		93	LYS	HA		1.8	6
	92	VAL	HN		93	LYS	HB1		1.8	5
	92	VAL	HN		93	LYS	HB2		1.8	5
	93	LYS	HN		92	VAL	HA		1.8	5
	93	LYS	HN		92	VAL	HB		1.8	5
	93	LYS	HN		92	VAL	HG1#		1.8	6.5
	93	LYS	HN		92	VAL	HG2#		1.8	6.5
	94	ASP	HN		93	LYS	HA		1.8	5
	94	ASP	HN		93	LYS	HB1		1.8	5
	94	ASP	HN		93	LYS	HB2		1.8	3.5
	94	ASP	HN		93	LYS	HG#		1.8	6
	94	ASP	HN		93	LYS	HE#		1.8	6
	94	ASP	HN		95	LEU	HN		1.8	5
	95	LEU	HN		94	ASP	HA		1.8	5
	95	LEU	HN		94	ASP	HB1		1.8	5
	95	LEU	HN		94	ASP	HB2		1.8	5
	95	LEU	HN		96	LEU	HN		1.8	5
	95	LEU	HN		96	LEU	HA		1.8	6
	95	LEU	HN		96	LEU	HB2		1.8	5
	96	LEU	HN		95	LEU	HA		1.8	5
	96	LEU	HN		95	LEU	HB#		1.8	6
	96	LEU	HN		97	GLN	HN		1.8	5
	97	GLN	HN		96	LEU	HA		1.8	5
	97	GLN	HN		96	LEU	HB1		1.8	5
	97	GLN	HN		96	LEU	HG		1.8	5
	97	GLN	HN		96	LEU	HD2#		1.8	6.5
	97	GLN	HN		98	GLN	HN		1.8	5
	98	GLN	HN		99	LEU	HN		1.8	3.5
	98	GLN	HN		99	LEU	HB2		1.8	5
	98	GLN	HN		99	LEU	HG		1.8	5
	98	GLN	HN		99	LEU	HD1#		1.8	6.5
	99	LEU	HN		98	GLN	HB1		1.8	3.5
	99	LEU	HN		98	GLN	HG#		1.8	6
	99	LEU	HN		100	LEU	HN		1.8	5
	100	LEU	HN		99	LEU	HB2		1.8	5
	100	LEU	HN		99	LEU	HD1#		1.8	7.5
	100	LEU	HN		101	PRO	HD#		1.8	6
	102	LYS	HN		101	PRO	HA		1.8	5
	102	LYS	HN		101	PRO	HB#		1.8	6
	102	LYS	HN		101	PRO	HG#		1.8	6
	102	LYS	HN		101	PRO	HD#		1.8	6
	102	LYS	HN		103	PHE	HN		1.8	3.5
	102	LYS	HN		103	PHE	HA		1.8	6
	102	LYS	HN		103	PHE	HD#		1.8	7
	103	PHE	HN		104	LYS	HN		1.8	3.5
	103	PHE	HN		102	LYS	HA		1.8	5
	103	PHE	HN		102	LYS	HB#		1.8	4.5
	103	PHE	HN		102	LYS	HG#		1.8	6
	104	LYS	HN		103	PHE	HA		1.8	5
	104	LYS	HN		103	PHE	HB1		1.8	5
	104	LYS	HN		103	PHE	HB2		1.8	5
	104	LYS	HN		105	ARG	HN		1.8	5
	105	ARG	HN		104	LYS	HG#		1.8	4.5
	106	LYS	HN		105	ARG	HN		1.8	6
	107	ALA	HN		106	LYS	HB#		1.8	7
	108	ASN	HN		107	ALA	HA		1.8	2.9
	108	ASN	HN		107	ALA	HB#		1.8	6.5		419
Medium-range (1 < i–j < 5)	6	GLU	HN		8	VAL	HG2#		1.8	7.5
	7	GLU	HN		9	LEU	HD2#		1.8	7.5
	8	VAL	HN		10	LEU	HN		1.8	6
	9	LEU	HN		7	GLU	HG#		1.8	7
	10	LEU	HN		8	VAL	HA		1.8	5
	10	LEU	HN		8	VAL	HB		1.8	6
	10	LEU	HN		8	VAL	HG1#		1.8	5
	12	VAL	HN		15	VAL	HG2#		1.8	6.5
	13	LYS	HN		11	ILE	HA		1.8	6
	13	LYS	HN		11	ILE	HG2#		1.8	6.5
	13	LYS	HN		15	VAL	HG2#		1.8	6.5
	14	LYS	HN		11	ILE	HG2#		1.8	7.5
	15	VAL	HN		13	LYS	HA		1.8	5
	17	GLN	HN		19	LYS	HA		1.8	6
	17	GLN	HN		20	GLN	HN		1.8	5
	17	GLN	HN		20	GLN	HB#		1.8	7
	17	GLN	HN		20	GLN	HG#		1.8	6
	17	GLN	HN		21	ASP	HN		1.8	6
	17	GLN	HN		21	ASP	HA		1.8	5
	17	GLN	HE2#		20	GLN	HG#		1.8	8
	18	LYS	HN		20	GLN	HN		1.8	6
	19	LYS	HN		16	ARG	HB2		1.8	5
	19	LYS	HN		17	GLN	HN		1.8	6
	19	LYS	HN		17	GLN	HA		1.8	6
	20	GLN	HN		16	ARG	HN		1.8	6
	20	GLN	HN		16	ARG	HA		1.8	5
	20	GLN	HN		16	ARG	HB1		1.8	5
	20	GLN	HN		16	ARG	HB2		1.8	5
	20	GLN	HN		17	GLN	HA		1.8	6
	20	GLN	HN		17	GLN	HB1		1.8	6
	20	GLN	HN		17	GLN	HE2#		1.8	7
	20	GLN	HE2#		18	LYS	HB#		1.8	7
	20	GLN	HE2#		18	LYS	HG#		1.8	8
	23	ALA	HN		25	TYR	HE#		1.8	8
	25	TYR	HN		27	MET	HE#		1.8	7.5
	27	MET	HN		30	ARG	HN		1.8	5
	27	MET	HN		30	ARG	HA		1.8	6
	27	MET	HN		30	ARG	HG#		1.8	7
	27	MET	HN		31	ILE	HA		1.8	5
	28	ALA	HN		30	ARG	HN		1.8	5
	29	GLU	HN		27	MET	HN		1.8	6
	29	GLU	HN		27	MET	HA		1.8	6
	29	GLU	HN		27	MET	HB2		1.8	5
	30	ARG	HN		26	LEU	HA		1.8	6
	30	ARG	HN		27	MET	HA		1.8	6
	30	ARG	HN		27	MET	HB1		1.8	5
	30	ARG	HN		27	MET	HB2		1.8	5
	30	ARG	HN		28	ALA	HB#		1.8	6.5
	36	GLU	HN		33	TRP	HE1		1.8	6
	36	GLU	HN		33	TRP	HH2		1.8	6
	38	LYS	HN		36	GLU	HG#		1.8	7
	40	ARG	HN		38	LYS	HN		1.8	6
	40	ARG	HN		38	LYS	HA		1.8	5
	40	ARG	HN		38	LYS	HB#		1.8	4.5
	43	ILE	HN		41	PHE	HA		1.8	5
	43	ILE	HN		41	PHE	HB1		1.8	5
	43	ILE	HN		41	PHE	HB2		1.8	5
	43	ILE	HN		41	PHE	HD#		1.8	7
	46	MET	HN		44	SER	HA		1.8	6
	46	MET	HN		48	ALA	HN		1.8	6
	46	MET	HN		48	ALA	HB#		1.8	7.5
	46	MET	HN		49	ASP	HN		1.8	6
	46	MET	HN		49	ASP	HB1		1.8	6
	46	MET	HN		50	ILE	HD1#		1.8	7.5
	47	TYR	HN		45	HIS	HA		1.8	6
	47	TYR	HN		50	ILE	HD1#		1.8	6.5
	48	ALA	HN		46	MET	HB1		1.8	5
	48	ALA	HN		46	MET	HB2		1.8	5
	48	ALA	HN		50	ILE	HD1#		1.8	6.5
	49	ASP	HN		45	HIS	HA		1.8	6
	49	ASP	HN		46	MET	HB1		1.8	5
	49	ASP	HN		46	MET	HB2		1.8	5
	49	ASP	HN		47	TYR	HD#		1.8	8
	50	ILE	HN		47	TYR	HA		1.8	5
	50	ILE	HN		47	TYR	HD#		1.8	8
	50	ILE	HN		48	ALA	HN		1.8	5
	52	CYS	HN		50	ILE	HA		1.8	5
	52	CYS	HN		50	ILE	HD1#		1.8	6.5
	52	CYS	HN		50	ILE	HG2#		1.8	5
	58	GLU	HN		60	LYS	HN		1.8	6
	60	LYS	HN		56	SER	HB2		1.8	6
	60	LYS	HN		58	GLU	HA		1.8	5
	60	LYS	HN		58	GLU	HG#		1.8	6
	60	LYS	HN		62	LYS	HN		1.8	6
	62	LYS	HN		60	LYS	HA		1.8	5
	62	LYS	HN		60	LYS	HB1		1.8	5
	62	LYS	HN		60	LYS	HB2		1.8	5
	62	LYS	HN		60	LYS	HE#		1.8	7
	62	LYS	HN		64	GLN	HG#		1.8	7
	64	GLN	HE2#		62	LYS	HB#		1.8	7
	64	GLN	HE2#		62	LYS	HG#		1.8	8
	65	LEU	HN		63	ILE	HG2#		1.8	7.5
	66	GLN	HE2#		68	VAL	HG2#		1.8	8.5
	69	LEU	HN		73	ASP	HN		1.8	5
	69	LEU	HN		73	ASP	HB#		1.8	7
	70	HIS	HN		68	VAL	HG1#		1.8	6.5
	70	HIS	HN		73	ASP	HN		1.8	6
	71	ALA	HN		69	LEU	HN		1.8	6
	71	ALA	HN		69	LEU	HB1		1.8	6
	71	ALA	HN		69	LEU	HD1#		1.8	7.5
	71	ALA	HN		69	LEU	HD2#		1.8	7.5
	72	GLY	HN		68	VAL	HG1#		1.8	6.5
	72	GLY	HN		69	LEU	HN		1.8	6
	72	GLY	HN		69	LEU	HA		1.8	5
	72	GLY	HN		69	LEU	HB1		1.8	5
	72	GLY	HN		69	LEU	HB2		1.8	5
	72	GLY	HN		69	LEU	HD1#		1.8	7.5
	72	GLY	HN		69	LEU	HD2#		1.8	7.5
	72	GLY	HN		70	HIS	HB#		1.8	7
	72	GLY	HN		70	HIS	HN		1.8	6
	73	ASP	HN		69	LEU	HB1		1.8	5
	73	ASP	HN		69	LEU	HB2		1.8	5
	73	ASP	HN		69	LEU	HD1#		1.8	6.5
	73	ASP	HN		69	LEU	HD2#		1.8	6.5
	73	ASP	HN		70	HIS	HA		1.8	5
	73	ASP	HN		71	ALA	HN		1.8	6
	73	ASP	HN		71	ALA	HB#		1.8	5
	74	THR	HN		72	GLY	HA#		1.8	7
	75	THR	HN		73	ASP	HB#		1.8	7
	77	PHE	HN		75	THR	HG2#		1.8	6.5
	80	SER	HN		78	HIS	HD2		1.8	6
	81	ASN	HN		79	PHE	HA		1.8	5
	81	ASN	HN		79	PHE	HB2		1.8	6
	81	ASN	HN		85	ALA	HN		1.8	6
	81	ASN	HN		85	ALA	HB#		1.8	6.5
	81	ASN	HD2#		83	SER	HB#		1.8	8
	81	ASN	HD2#		84	THR	HN		1.8	7
	81	ASN	HD2#		84	THR	HB		1.8	7
	81	ASN	HD2#		84	THR	HG2#		1.8	7.5
	81	ASN	HD2#		85	ALA	HN		1.8	7
	82	GLU	HN		84	THR	HN		1.8	6
	82	GLU	HN		85	ALA	HN		1.8	6
	82	GLU	HN		85	ALA	HB#		1.8	7.5
	84	THR	HN		81	ASN	HN		1.8	6
	84	THR	HN		81	ASN	HB1		1.8	6
	84	THR	HN		81	ASN	HB2		1.8	6
	84	THR	HN		82	GLU	HB#		1.8	7
	84	THR	HN		87	LYS	HB#		1.8	7
	85	ALA	HN		81	ASN	HB1		1.8	5
	85	ALA	HN		82	GLU	HA		1.8	5
	85	ALA	HN		83	SER	HN		1.8	6
	85	ALA	HN		83	SER	HA		1.8	5
	85	ALA	HN		88	GLU	HN		1.8	6
	85	ALA	HN		88	GLU	HG#		1.8	7
	86	VAL	HN		82	GLU	HA		1.8	6
	86	VAL	HN		84	THR	HN		1.8	6
	86	VAL	HN		84	THR	HA		1.8	5
	87	LYS	HN		84	THR	HA		1.8	5
	88	GLU	HN		84	THR	HB		1.8	5
	88	GLU	HN		84	THR	HG2#		1.8	6.5
	88	GLU	HN		85	ALA	HA		1.8	5
	88	GLU	HN		86	VAL	HA		1.8	6
	88	GLU	HN		86	VAL	HG1#		1.8	6.5
	89	ARG	HN		85	ALA	HA		1.8	5
	89	ARG	HN		86	VAL	HA		1.8	5
	89	ARG	HN		86	VAL	HG1#		1.8	6.5
	89	ARG	HN		91	ALA	HN		1.8	6
	89	ARG	HN		92	VAL	HN		1.8	6
	90	ASP	HN		86	VAL	HA		1.8	5
	90	ASP	HN		86	VAL	HG1#		1.8	6.5
	90	ASP	HN		87	LYS	HN		1.8	6
	90	ASP	HN		87	LYS	HA		1.8	5
	90	ASP	HN		92	VAL	HB		1.8	6
	90	ASP	HN		93	LYS	HN		1.8	6
	90	ASP	HN		93	LYS	HB1		1.8	5
	91	ALA	HN		88	GLU	HA		1.8	5
	91	ALA	HN		93	LYS	HN		1.8	5
	91	ALA	HN		93	LYS	HB1		1.8	5
	92	VAL	HN		88	GLU	HA		1.8	6
	92	VAL	HN		89	ARG	HA		1.8	5
	92	VAL	HN		90	ASP	HA		1.8	6
	93	LYS	HN		89	ARG	HA		1.8	5
	93	LYS	HN		90	ASP	HA		1.8	5
	93	LYS	HN		95	LEU	HN		1.8	6
	93	LYS	HN		96	LEU	HD1#		1.8	6.5
	94	ASP	HN		91	ALA	HA		1.8	5
	94	ASP	HN		92	VAL	HN		1.8	5
	94	ASP	HN		92	VAL	HA		1.8	5
	94	ASP	HN		92	VAL	HG1#		1.8	6.5
	94	ASP	HN		96	LEU	HN		1.8	5
	94	ASP	HN		96	LEU	HB2		1.8	5
	94	ASP	HN		97	GLN	HN		1.8	5
	95	LEU	HN		92	VAL	HN		1.8	5
	95	LEU	HN		92	VAL	HA		1.8	5
	95	LEU	HN		93	LYS	HA		1.8	6
	95	LEU	HN		93	LYS	HB1		1.8	5
	95	LEU	HN		97	GLN	HN		1.8	5
	95	LEU	HN		98	GLN	HN		1.8	6
	95	LEU	HN		99	LEU	HD1#		1.8	7.5
	96	LEU	HN		92	VAL	HA		1.8	6
	96	LEU	HN		93	LYS	HA		1.8	6
	96	LEU	HN		94	ASP	HA		1.8	6
	96	LEU	HN		94	ASP	HB1		1.8	6
	96	LEU	HN		98	GLN	HN		1.8	6
	96	LEU	HN		98	GLN	HG#		1.8	7
	96	LEU	HN		99	LEU	HN		1.8	6
	97	GLN	HN		93	LYS	HG#		1.8	6
	97	GLN	HN		94	ASP	HA		1.8	5
	97	GLN	HE2#		93	LYS	HE#		1.8	8
	97	GLN	HE2#		94	ASP	HA		1.8	6
	98	GLN	HN		95	LEU	HB#		1.8	7
	98	GLN	HN		95	LEU	HD#		1.8	8.9
	98	GLN	HN		96	LEU	HA		1.8	6
	98	GLN	HN		100	LEU	HN		1.8	5
	98	GLN	HN		101	PRO	HD#		1.8	7
	98	GLN	HE2#		94	ASP	HA		1.8	7
	98	GLN	HE2#		94	ASP	HB1		1.8	7
	98	GLN	HE2#		95	LEU	HA		1.8	6
	99	LEU	HN		96	LEU	HA		1.8	5
	99	LEU	HN		97	GLN	HN		1.8	5
	99	LEU	HN		101	PRO	HD#		1.8	7
	100	LEU	HN		96	LEU	HA		1.8	5
	100	LEU	HN		97	GLN	HA		1.8	5
	100	LEU	HN		103	PHE	HE#		1.8	8
	102	LYS	HN		99	LEU	HN		1.8	6
	102	LYS	HN		99	LEU	HA		1.8	5
	102	LYS	HN		100	LEU	HN		1.8	6
	103	PHE	HN		100	LEU	HN		1.8	6
	103	PHE	HN		101	PRO	HA		1.8	5
	103	PHE	HN		101	PRO	HG#		1.8	6
	104	LYS	HN		102	LYS	HA		1.8	5
	104	LYS	HN		102	LYS	HG#		1.8	7
	108	ASN	HN		106	LYS	HB#		1.8	7		223
Long-range (i–j ≥ 5)	6	GLU	HN		28	ALA	HB#		1.8	6.5
	7	GLU	HN		27	MET	HB2		1.8	6
	7	GLU	HN		28	ALA	HB#		1.8	6.5
	8	VAL	HN		27	MET	HA		1.8	6
	8	VAL	HN		27	MET	HB2		1.8	6
	8	VAL	HN		28	ALA	HN		1.8	6
	8	VAL	HN		28	ALA	HB#		1.8	7.5
	9	LEU	HN		26	LEU	HB#		1.8	7
	9	LEU	HN		27	MET	HN		1.8	6
	9	LEU	HN		27	MET	HA		1.8	5
	9	LEU	HN		27	MET	HB2		1.8	6
	9	LEU	HN		28	ALA	HN		1.8	6
	10	LEU	HN		25	TYR	HA		1.8	5
	10	LEU	HN		26	LEU	HN		1.8	5
	10	LEU	HN		26	LEU	HA		1.8	5
	10	LEU	HN		26	LEU	HB#		1.8	6
	10	LEU	HN		27	MET	HN		1.8	6
	10	LEU	HN		27	MET	HA		1.8	5
	10	LEU	HN		27	MET	HG#		1.8	7
	11	ILE	HN		25	TYR	HA		1.8	6
	12	VAL	HN		24	LEU	HN		1.8	5
	12	VAL	HN		25	TYR	HA		1.8	5
	13	LYS	HN		23	ALA	HA		1.8	6
	13	LYS	HN		24	LEU	HN		1.8	6
	14	LYS	HN		22	GLY	HN		1.8	6
	14	LYS	HN		23	ALA	HA		1.8	5
	14	LYS	HN		24	LEU	HN		1.8	6
	14	LYS	HN		81	ASN	HB2		1.8	6
	15	VAL	HN		22	GLY	HN		1.8	5
	15	VAL	HN		23	ALA	HA		1.8	5
	15	VAL	HN		23	ALA	HB#		1.8	6.5
	15	VAL	HN		24	LEU	HN		1.8	5
	15	VAL	HN		24	LEU	HB2		1.8	6
	15	VAL	HN		33	TRP	HD1		1.8	6
	15	VAL	HN		33	TRP	HE1		1.8	5
	15	VAL	HN		81	ASN	HB2		1.8	6
	16	ARG	HN		22	GLY	HN		1.8	6
	16	ARG	HN		78	HIS	HN		1.8	6
	16	ARG	HN		78	HIS	HB1		1.8	6
	16	ARG	HN		78	HIS	HB2		1.8	6
	16	ARG	HN		79	PHE	HA		1.8	6
	17	GLN	HN		22	GLY	HA#		1.8	7
	17	GLN	HN		33	TRP	HE1		1.8	5
	17	GLN	HN		33	TRP	HH2		1.8	6
	17	GLN	HN		77	PHE	HE#		1.8	8
	17	GLN	HE2#		33	TRP	HZ3		1.8	7
	17	GLN	HE2#		43	ILE	HD1#		1.8	7.5
	17	GLN	HE2#		76	ASN	HN		1.8	7
	20	GLN	HN		33	TRP	HH2		1.8	6
	20	GLN	HE2#		35	PRO	HG#		1.8	8
	21	ASP	HN		16	ARG	HA		1.8	6
	21	ASP	HN		16	ARG	HG#		1.8	6
	21	ASP	HN		33	TRP	HH2		1.8	6
	21	ASP	HN		33	TRP	HZ2		1.8	5
	21	ASP	HN		35	PRO	HB#		1.8	6
	22	GLY	HN		15	VAL	HG1#		1.8	6.5
	22	GLY	HN		16	ARG	HA		1.8	5
	22	GLY	HN		16	ARG	HG#		1.8	6
	22	GLY	HN		16	ARG	HD#		1.8	7
	22	GLY	HN		17	GLN	HN		1.8	6
	22	GLY	HN		33	TRP	HD1		1.8	6
	22	GLY	HN		33	TRP	HE1		1.8	5
	22	GLY	HN		33	TRP	HH2		1.8	6
	22	GLY	HN		36	GLU	HB#		1.8	6
	22	GLY	HN		36	GLU	HG#		1.8	7
	23	ALA	HN		13	LYS	HA		1.8	6
	23	ALA	HN		15	VAL	HN		1.8	5
	23	ALA	HN		15	VAL	HB		1.8	6
	23	ALA	HN		15	VAL	HG1#		1.8	7.5
	23	ALA	HN		33	TRP	HA		1.8	6
	23	ALA	HN		33	TRP	HD1		1.8	6
	23	ALA	HN		33	TRP	HE1		1.8	5
	23	ALA	HN		33	TRP	HH2		1.8	6
	23	ALA	HN		34	ALA	HN		1.8	5
	23	ALA	HN		34	ALA	HB#		1.8	6.5
	23	ALA	HN		35	PRO	HB#		1.8	6
	23	ALA	HN		35	PRO	HG#		1.8	7
	24	LEU	HN		11	ILE	HA		1.8	6
	24	LEU	HN		13	LYS	HA		1.8	5
	24	LEU	HN		15	VAL	HB		1.8	5
	24	LEU	HN		15	VAL	HG2#		1.8	6.5
	24	LEU	HN		33	TRP	HA		1.8	6
	24	LEU	HN		33	TRP	HD1		1.8	6
	24	LEU	HN		33	TRP	HE1		1.8	6
	25	TYR	HN		11	ILE	HA		1.8	6
	25	TYR	HN		31	ILE	HA		1.8	6
	25	TYR	HN		32	ALA	HN		1.8	5
	25	TYR	HN		33	TRP	HN		1.8	6
	25	TYR	HN		33	TRP	HA		1.8	5
	25	TYR	HN		33	TRP	HB1		1.8	6
	25	TYR	HN		33	TRP	HB2		1.8	6
	25	TYR	HN		33	TRP	HD1		1.8	5
	25	TYR	HN		34	ALA	HN		1.8	6
	25	TYR	HN		77	PHE	HE#		1.8	8
	26	LEU	HN		8	VAL	HA		1.8	6
	26	LEU	HN		10	LEU	HA		1.8	6
	26	LEU	HN		10	LEU	HB2		1.8	5
	26	LEU	HN		11	ILE	HN		1.8	6
	26	LEU	HN		11	ILE	HA		1.8	5
	26	LEU	HN		11	ILE	HG1#		1.8	6
	26	LEU	HN		31	ILE	HA		1.8	6
	27	MET	HN		8	VAL	HA		1.8	5
	27	MET	HN		32	ALA	HN		1.8	5
	28	ALA	HN		8	VAL	HG2#		1.8	6.5
	28	ALA	HN		9	LEU	HG		1.8	5
	28	ALA	HN		9	LEU	HD1#		1.8	6.5
	29	GLU	HN		103	PHE	HZ		1.8	6
	30	ARG	HN		47	TYR	HN		1.8	6
	30	ARG	HN		103	PHE	HE#		1.8	8
	31	ILE	HN		45	HIS	HN		1.8	5
	31	ILE	HN		45	HIS	HB1		1.8	5
	31	ILE	HN		45	HIS	HB2		1.8	5
	31	ILE	HN		46	MET	HN		1.8	5
	31	ILE	HN		46	MET	HA		1.8	5
	31	ILE	HN		47	TYR	HN		1.8	5
	31	ILE	HN		47	TYR	HE#		1.8	7
	32	ALA	HN		25	TYR	HB1		1.8	6
	32	ALA	HN		25	TYR	HB2		1.8	6
	32	ALA	HN		25	TYR	HD#		1.8	8
	32	ALA	HN		26	LEU	HA		1.8	5
	32	ALA	HN		27	MET	HE#		1.8	6.5
	32	ALA	HN		47	TYR	HE#		1.8	8
	32	ALA	HN		77	PHE	HE#		1.8	8
	33	TRP	HN		41	PHE	HB2		1.8	6
	33	TRP	HN		41	PHE	HD#		1.8	8
	33	TRP	HN		43	ILE	HN		1.8	5
	33	TRP	HN		43	ILE	HA		1.8	6
	33	TRP	HN		43	ILE	HB		1.8	5
	33	TRP	HN		43	ILE	HG1#		1.8	7
	33	TRP	HN		43	ILE	HG2#		1.8	6.5
	33	TRP	HN		44	SER	HA		1.8	5
	33	TRP	HN		45	HIS	HN		1.8	6
	33	TRP	HN		77	PHE	HE#		1.8	8
	33	TRP	HE1		15	VAL	HA		1.8	6
	33	TRP	HE1		15	VAL	HB		1.8	5
	33	TRP	HE1		15	VAL	HG1#		1.8	6.5
	33	TRP	HE1		16	ARG	HA		1.8	6
	33	TRP	HE1		22	GLY	HA#		1.8	6
	33	TRP	HE1		23	ALA	HA		1.8	6
	33	TRP	HE1		23	ALA	HB#		1.8	7.5
	33	TRP	HE1		24	LEU	HA		1.8	6
	33	TRP	HE1		24	LEU	HB1		1.8	6
	33	TRP	HE1		24	LEU	HB2		1.8	6
	33	TRP	HE1		24	LEU	HD2#		1.8	7.5
	33	TRP	HE1		77	PHE	HB1		1.8	6
	33	TRP	HE1		77	PHE	HE#		1.8	8
	34	ALA	HN		15	VAL	HG2#		1.8	7.5
	34	ALA	HN		23	ALA	HB#		1.8	6.5
	34	ALA	HN		24	LEU	HN		1.8	6
	34	ALA	HN		24	LEU	HA		1.8	5
	34	ALA	HN		24	LEU	HD2#		1.8	6.5
	34	ALA	HN		25	TYR	HD#		1.8	7
	34	ALA	HN		41	PHE	HA		1.8	6
	34	ALA	HN		41	PHE	HD#		1.8	7
	34	ALA	HN		43	ILE	HB		1.8	6
	34	ALA	HN		77	PHE	HE#		1.8	7
	36	GLU	HN		21	ASP	HB1		1.8	5
	36	GLU	HN		22	GLY	HN		1.8	5
	39	ASP	HN		34	ALA	HB#		1.8	7.5
	41	PHE	HN		32	ALA	HB#		1.8	7.5
	41	PHE	HN		34	ALA	HA		1.8	6
	41	PHE	HN		34	ALA	HB#		1.8	6.5
	42	THR	HN		32	ALA	HB#		1.8	7.5
	42	THR	HN		33	TRP	HA		1.8	6
	42	THR	HN		33	TRP	HE3		1.8	6
	42	THR	HN		33	TRP	HZ3		1.8	6
	42	THR	HN		34	ALA	HN		1.8	6
	42	THR	HN		34	ALA	HA		1.8	5
	42	THR	HN		34	ALA	HB#		1.8	6.5
	42	THR	HN		35	PRO	HD#		1.8	6
	43	ILE	HN		32	ALA	HB#		1.8	6.5
	43	ILE	HN		33	TRP	HB2		1.8	6
	43	ILE	HN		33	TRP	HE3		1.8	5
	43	ILE	HN		34	ALA	HA		1.8	5
	43	ILE	HN		34	ALA	HB#		1.8	6.5
	43	ILE	HN		35	PRO	HD#		1.8	7
	44	SER	HN		32	ALA	HA		1.8	6
	44	SER	HN		32	ALA	HB#		1.8	7.5
	44	SER	HN		33	TRP	HN		1.8	6
	45	HIS	HN		31	ILE	HG2#		1.8	6.5
	45	HIS	HN		32	ALA	HA		1.8	5
	45	HIS	HN		32	ALA	HB#		1.8	6.5
	46	MET	HN		30	ARG	HA		1.8	6
	46	MET	HN		31	ILE	HG2#		1.8	7.5
	47	TYR	HN		30	ARG	HA		1.8	5
	47	TYR	HN		30	ARG	HB1		1.8	5
	47	TYR	HN		103	PHE	HB1		1.8	6
	47	TYR	HN		103	PHE	HD#		1.8	7
	48	ALA	HN		30	ARG	HA		1.8	6
	48	ALA	HN		103	PHE	HA		1.8	5
	48	ALA	HN		103	PHE	HB1		1.8	5
	48	ALA	HN		103	PHE	HD#		1.8	7
	49	ASP	HN		69	LEU	HD2#		1.8	7.5
	49	ASP	HN		70	HIS	HD2		1.8	6
	50	ILE	HN		69	LEU	HA		1.8	6
	50	ILE	HN		69	LEU	HD2#		1.8	6.5
	51	LYS	HN		68	VAL	HN		1.8	6
	51	LYS	HN		68	VAL	HB		1.8	6
	51	LYS	HN		69	LEU	HN		1.8	6
	51	LYS	HN		69	LEU	HA		1.8	5
	51	LYS	HN		69	LEU	HD2#		1.8	7.5
	51	LYS	HN		70	HIS	HN		1.8	6
	51	LYS	HN		70	HIS	HA		1.8	6
	51	LYS	HN		70	HIS	HD2		1.8	6
	52	CYS	HN		68	VAL	HN		1.8	5
	52	CYS	HN		68	VAL	HA		1.8	6
	52	CYS	HN		68	VAL	HB		1.8	5
	52	CYS	HN		68	VAL	HG2#		1.8	6.5
	52	CYS	HN		69	LEU	HD2#		1.8	7.5
	52	CYS	HN		69	LEU	HN		1.8	6
	52	CYS	HN		70	HIS	HN		1.8	6
	53	GLN	HN		100	LEU	HD1#		1.8	6.5
	53	GLN	HE2#		93	LYS	HA		1.8	7
	53	GLN	HE2#		93	LYS	HG#		1.8	8
	53	GLN	HE2#		94	ASP	HA		1.8	7
	53	GLN	HE2#		96	LEU	HN		1.8	7
	53	GLN	HE2#		96	LEU	HD1#		1.8	7.5
	53	GLN	HE2#		97	GLN	HA		1.8	7
	53	GLN	HE2#		97	GLN	HE2#		1.8	8
	53	GLN	HE2#		97	GLN	HN		1.8	7
	53	GLN	HE2#		97	GLN	HG#		1.8	8
	54	LYS	HN		66	GLN	HN		1.8	5
	54	LYS	HN		66	GLN	HB1		1.8	6
	54	LYS	HN		67	LEU	HA		1.8	6
	54	LYS	HN		67	LEU	HD2#		1.8	6.5
	54	LYS	HN		68	VAL	HN		1.8	6
	54	LYS	HN		68	VAL	HG2#		1.8	7.5
	56	SER	HN		64	GLN	HN		1.8	6
	56	SER	HN		65	LEU	HA		1.8	6
	56	SER	HN		66	GLN	HN		1.8	6
	63	ILE	HN		78	HIS	HA		1.8	6
	63	ILE	HN		78	HIS	HD2		1.8	5
	63	ILE	HN		79	PHE	HN		1.8	6
	63	ILE	HN		79	PHE	HB1		1.8	6
	63	ILE	HN		79	PHE	HB2		1.8	6
	64	GLN	HN		55	ILE	HA		1.8	6
	65	LEU	HN		15	VAL	HG1#		1.8	7.5
	65	LEU	HN		76	ASN	HD2#		1.8	7
	65	LEU	HN		77	PHE	HB2		1.8	6
	65	LEU	HN		78	HIS	HA		1.8	6
	65	LEU	HN		79	PHE	HD#		1.8	7
	66	GLN	HN		53	GLN	HA		1.8	6
	66	GLN	HN		54	LYS	HB2		1.8	6
	66	GLN	HN		55	ILE	HA		1.8	6
	66	GLN	HN		55	ILE	HB		1.8	6
	66	GLN	HE2#		74	THR	HB		1.8	7
	66	GLN	HE2#		76	ASN	HD2#		1.8	8
	67	LEU	HN		50	ILE	HG2#		1.8	7.5
	67	LEU	HN		53	GLN	HA		1.8	6
	67	LEU	HN		74	THR	HB		1.8	6
	67	LEU	HN		75	THR	HN		1.8	5
	67	LEU	HN		75	THR	HB		1.8	6
	67	LEU	HN		75	THR	HG2#		1.8	6.5
	67	LEU	HN		77	PHE	HN		1.8	6
	67	LEU	HN		77	PHE	HE#		1.8	8
	68	VAL	HN		53	GLN	HA		1.8	5
	68	VAL	HN		74	THR	HA		1.8	6
	68	VAL	HN		74	THR	HB		1.8	6
	68	VAL	HN		74	THR	HG2#		1.8	6.5
	69	LEU	HN		74	THR	HA		1.8	5
	69	LEU	HN		74	THR	HB		1.8	6
	69	LEU	HN		74	THR	HG2#		1.8	6.5
	69	LEU	HN		75	THR	HN		1.8	5
	70	HIS	HN		49	ASP	HA		1.8	6
	70	HIS	HN		50	ILE	HA		1.8	5
	70	HIS	HN		51	LYS	HA		1.8	6
	70	HIS	HN		51	LYS	HB1		1.8	6
	73	ASP	HN		68	VAL	HG1#		1.8	7.5
	74	THR	HN		68	VAL	HA		1.8	5
	74	THR	HN		68	VAL	HG1#		1.8	7.5
	74	THR	HN		69	LEU	HG		1.8	6
	74	THR	HN		69	LEU	HN		1.8	6
	74	THR	HN		69	LEU	HD1#		1.8	7.5
	74	THR	HN		69	LEU	HD2#		1.8	7.5
	75	THR	HN		50	ILE	HG2#		1.8	6.5
	75	THR	HN		67	LEU	HB1		1.8	5
	75	THR	HN		67	LEU	HB2		1.8	6
	75	THR	HN		67	LEU	HG		1.8	5
	75	THR	HN		69	LEU	HG		1.8	6
	75	THR	HN		69	LEU	HD2#		1.8	7.5
	76	ASN	HN		67	LEU	HN		1.8	6
	77	PHE	HN		64	GLN	HA		1.8	6
	77	PHE	HN		65	LEU	HB2		1.8	6
	77	PHE	HN		65	LEU	HG		1.8	6
	77	PHE	HN		65	LEU	HD2#		1.8	6.5
	78	HIS	HN		15	VAL	HA		1.8	6
	78	HIS	HN		15	VAL	HG1#		1.8	6.5
	78	HIS	HN		16	ARG	HB1		1.8	5
	78	HIS	HN		16	ARG	HB2		1.8	6
	78	HIS	HN		17	GLN	HA		1.8	6
	78	HIS	HN		17	GLN	HG#		1.8	7
	78	HIS	HN		64	GLN	HA		1.8	6
	79	PHE	HN		15	VAL	HG1#		1.8	7.5
	79	PHE	HN		62	LYS	HB#		1.8	7
	79	PHE	HN		63	ILE	HB		1.8	6
	79	PHE	HN		63	ILE	HG2#		1.8	6.5
	79	PHE	HN		64	GLN	HN		1.8	6
	79	PHE	HN		64	GLN	HA		1.8	6
	79	PHE	HN		64	GLN	HG#		1.8	7
	79	PHE	HN		85	ALA	HB#		1.8	7.5
	80	SER	HN		15	VAL	HN		1.8	6
	80	SER	HN		15	VAL	HA		1.8	5
	80	SER	HN		15	VAL	HG2#		1.8	6.5
	80	SER	HN		16	ARG	HN		1.8	5
	80	SER	HN		16	ARG	HD#		1.8	6
	80	SER	HN		85	ALA	HB#		1.8	6.5
	81	ASN	HN		14	LYS	HB1		1.8	5
	81	ASN	HN		14	LYS	HB2		1.8	5
	81	ASN	HN		14	LYS	HG#		1.8	7
	81	ASN	HN		15	VAL	HG2#		1.8	7.5
	81	ASN	HD2#		14	LYS	HG#		1.8	8
	81	ASN	HD2#		14	LYS	HD#		1.8	8
	82	GLU	HN		14	LYS	HG#		1.8	7
	82	GLU	HN		14	LYS	HD#		1.8	7
	85	ALA	HN		63	ILE	HD1#		1.8	6.5
	86	VAL	HN		63	ILE	HB		1.8	6
	86	VAL	HN		63	ILE	HD1#		1.8	6.5
	87	LYS	HN		63	ILE	HG2#		1.8	7.5
	88	GLU	HN		79	PHE	HE#		1.8	8
	89	ARG	HN		12	VAL	HG1#		1.8	6.5
	89	ARG	HN		79	PHE	HD#		1.8	7
	89	ARG	HN		79	PHE	HE#		1.8	8
	89	ARG	HN		79	PHE	HZ		1.8	6
	90	ASP	HN		79	PHE	HE#		1.8	8
	91	ALA	HN		10	LEU	HD2#		1.8	6.5
	92	VAL	HN		10	LEU	HD2#		1.8	6.5
	92	VAL	HN		24	LEU	HD1#		1.8	7.5
	92	VAL	HN		79	PHE	HE#		1.8	8
	92	VAL	HN		79	PHE	HZ		1.8	5
	93	LYS	HN		79	PHE	HE#		1.8	8
	93	LYS	HN		79	PHE	HZ		1.8	6
	94	ASP	HN		55	ILE	HG2#		1.8	6.5
	95	LEU	HN		26	LEU	HD1#		1.8	6.5
	98	GLN	HN		53	GLN	HE2#		1.8	7
	99	LEU	HN		47	TYR	HE#		1.8	8
	100	LEU	HN		47	TYR	HD#		1.8	8
	103	PHE	HN		47	TYR	HB1		1.8	6
	103	PHE	HN		47	TYR	HB2		1.8	6
	103	PHE	HN		47	TYR	HD#		1.8	8		339
TOTAL												1178
