# Supplementary material for: Dataset for the NMR structure of the intrinsically disordered acidic region of XPC bound to the PH domain of TFIIH p62
Source: Data Brief. 2016 Jan 2;6:571–7. doi: 10.1016/j.dib.2015.12.034 (PMC4731421; doi:10.1016/j.dib.2015.12.034)
Supplement: Supplementary file 2 — Supplementary material [file mmc2.zip › Supplementary Table_S5.xlsx]

## Sheet: 13C Intermolecular NOE
Table S5. Distance restraints from intrermolecular NOEs between XPC109−156 and p62 PH domain obtained from
the 13C-edited NOESY-HSQC.
	XPC				p62				Lower	Upper		Sum
	125	GLU	HA		18	LYS	HD#		1.8	7
	125	GLU	HA		18	LYS	HE#		1.8	6
	125	GLU	HG#		18	LYS	HD#		1.8	7
	126	GLU	HA		18	LYS	HD#		1.8	7
	128	GLU	HA		18	LYS	HE#		1.8	6
	128	GLU	HA		19	LYS	HD#		1.8	6
	128	GLU	HA		19	LYS	HE#		1.8	4.3
	128	GLU	HB#		18	LYS	HE#		1.8	5.3
	128	GLU	HB#		19	LYS	HD#		1.8	5.3
	128	GLU	HB#		19	LYS	HE#		1.8	5.3
	128	GLU	HB#		62	LYS	HD#		1.8	7
	128	GLU	HB#		62	LYS	HE#		1.8	7
	128	GLU	HG#		18	LYS	HE#		1.8	5.3
	128	GLU	HG#		19	LYS	HD#		1.8	5.3
	128	GLU	HG#		19	LYS	HE#		1.8	5.3
	128	GLU	HG#		62	LYS	HG#		1.8	5.3
	128	GLU	HG#		62	LYS	HD#		1.8	5.3
	128	GLU	HG#		62	LYS	HE#		1.8	7
	129	SER	HA		62	LYS	HE#		1.8	7
	130	GLU	HG#		60	LYS	HE#		1.8	7
	132	ASP	HA		60	LYS	HE#		1.8	4.3
	132	ASP	HB#		56	SER	HA		1.8	7
	132	ASP	HB#		56	SER	HB#		1.8	8
	132	ASP	HB#		57	PRO	HG#		1.8	5.3
	132	ASP	HB#		57	PRO	HD#		1.8	7
	132	ASP	HB#		60	LYS	HG#		1.8	7
	132	ASP	HB#		60	LYS	HD#		1.8	7
	132	ASP	HB#		60	LYS	HE#		1.8	5.3
	133	TRP	HA		54	LYS	HB2		1.8	5
	133	TRP	HA		54	LYS	HG#		1.8	7
	133	TRP	HA		55	ILE	HG2#		1.8	6.5
	133	TRP	HA		55	ILE	HD1#		1.8	6.5
	133	TRP	HA		57	PRO	HB#		1.8	6
	133	TRP	HA		57	PRO	HG#		1.8	4.3
	133	TRP	HA		57	PRO	HD#		1.8	4.3
	133	TRP	HB1		54	LYS	HA		1.8	5
	133	TRP	HB1		54	LYS	HB1		1.8	3.5
	133	TRP	HB1		54	LYS	HB2		1.8	5
	133	TRP	HB1		54	LYS	HG#		1.8	6
	133	TRP	HB1		54	LYS	HD#		1.8	4.5
	133	TRP	HB1		55	ILE	HA		1.8	6
	133	TRP	HB1		56	SER	HA		1.8	6
	133	TRP	HB2		54	LYS	HA		1.8	5
	133	TRP	HB2		54	LYS	HB1		1.8	3.5
	133	TRP	HB2		54	LYS	HG#		1.8	6
	133	TRP	HB2		54	LYS	HD#		1.8	4.5
	133	TRP	HB2		56	SER	HA		1.8	6
	133	TRP	HD1		54	LYS	HG#		1.8	7
	133	TRP	HE3		54	LYS	HA		1.8	5
	133	TRP	HE3		54	LYS	HB1		1.8	5
	133	TRP	HE3		54	LYS	HB2		1.8	5
	133	TRP	HE3		55	ILE	HA		1.8	5
	133	TRP	HE3		55	ILE	HD1#		1.8	6.5
	133	TRP	HE3		56	SER	HA		1.8	5
	133	TRP	HE3		65	LEU	HA		1.8	5
	133	TRP	HE3		66	GLN	HB#		1.8	7
	133	TRP	HH2		55	ILE	HA		1.8	6
	133	TRP	HH2		64	GLN	HB1		1.8	5
	133	TRP	HH2		64	GLN	HB2		1.8	3.3
	133	TRP	HH2		65	LEU	HA		1.8	6
	133	TRP	HH2		76	ASN	HA		1.8	6
	133	TRP	HH2		76	ASN	HB1		1.8	3.3
	133	TRP	HH2		76	ASN	HB2		1.8	6
	133	TRP	HZ2		56	SER	HB2		1.8	6
	133	TRP	HZ2		76	ASN	HA		1.8	5
	133	TRP	HZ2		76	ASN	HB1		1.8	3.5
	133	TRP	HZ2		76	ASN	HB2		1.8	5
	133	TRP	HZ3		55	ILE	HA		1.8	5
	133	TRP	HZ3		55	ILE	HG2#		1.8	7.5
	133	TRP	HZ3		56	SER	HA		1.8	6
	133	TRP	HZ3		56	SER	HB1		1.8	5
	133	TRP	HZ3		56	SER	HB2		1.8	6
	133	TRP	HZ3		64	GLN	HB1		1.8	3.3
	133	TRP	HZ3		64	GLN	HB2		1.8	3.3
	133	TRP	HZ3		65	LEU	HA		1.8	5
	133	TRP	HZ3		66	GLN	HA		1.8	6
	133	TRP	HZ3		66	GLN	HB1		1.8	5
	133	TRP	HZ3		76	ASN	HB1		1.8	6
	134	GLU	HB#		55	ILE	HB		1.8	7
	134	GLU	HB#		55	ILE	HG1#		1.8	5.3
	134	GLU	HB#		55	ILE	HG2#		1.8	7.5
	134	GLU	HB#		55	ILE	HD1#		1.8	5.8
	134	GLU	HB#		57	PRO	HA		1.8	6
	134	GLU	HB#		57	PRO	HB#		1.8	7
	134	GLU	HB#		57	PRO	HG#		1.8	7
	134	GLU	HG#		55	ILE	HG1#		1.8	5.3
	134	GLU	HG#		55	ILE	HD1#		1.8	5.8
	134	GLU	HG#		56	SER	HA		1.8	6
	134	GLU	HG#		57	PRO	HA		1.8	4.3
	134	GLU	HG#		57	PRO	HB#		1.8	7
	134	GLU	HG#		57	PRO	HG#		1.8	5.3
	135	GLU	HA		54	LYS	HA		1.8	3.3
	135	GLU	HA		54	LYS	HB2		1.8	5
	135	GLU	HA		54	LYS	HG#		1.8	4.3
	135	GLU	HA		54	LYS	HE#		1.8	6
	135	GLU	HB1		52	CYS	HB#		1.8	7
	135	GLU	HB1		54	LYS	HA		1.8	5
	135	GLU	HB1		54	LYS	HG#		1.8	4.3
	135	GLU	HB1		54	LYS	HD#		1.8	4.3
	135	GLU	HB1		54	LYS	HE#		1.8	4.3
	135	GLU	HB2		54	LYS	HA		1.8	5
	135	GLU	HB2		54	LYS	HG#		1.8	4.3
	135	GLU	HB2		54	LYS	HD#		1.8	4.3
	135	GLU	HB2		54	LYS	HE#		1.8	4.3
	135	GLU	HA		54	LYS	HB1		1.8	5
	135	GLU	HA		54	LYS	HD#		1.8	6
	135	GLU	HA		55	ILE	HG2#		1.8	6.5
	135	GLU	HA		55	ILE	HD1#		1.8	6.5
	135	GLU	HG#		54	LYS	HA		1.8	6
	135	GLU	HG#		54	LYS	HB1		1.8	5
	135	GLU	HG#		54	LYS	HG#		1.8	5.3
	135	GLU	HG#		54	LYS	HD#		1.8	6
	135	GLU	HG#		54	LYS	HE#		1.8	5.5
	136	VAL	HA		53	GLN	HG#		1.8	6
	136	VAL	HA		55	ILE	HG1#		1.8	7
	136	VAL	HA		55	ILE	HG2#		1.8	6.5
	136	VAL	HA		55	ILE	HD1#		1.8	6.5
	136	VAL	HA		93	LYS	HG#		1.8	7
	136	VAL	HA		93	LYS	HD#		1.8	6
	136	VAL	HA		93	LYS	HE#		1.8	6
	136	VAL	HB		53	GLN	HA		1.8	5
	136	VAL	HB		53	GLN	HB2		1.8	5
	136	VAL	HB		53	GLN	HG#		1.8	4.3
	136	VAL	HB		54	LYS	HA		1.8	5
	136	VAL	HB		54	LYS	HG#		1.8	7
	136	VAL	HB		55	ILE	HG1#		1.8	6
	136	VAL	HB		55	ILE	HG2#		1.8	6.5
	136	VAL	HB		55	ILE	HD1#		1.8	6.5
	136	VAL	HB		93	LYS	HD#		1.8	7
	136	VAL	HB		93	LYS	HE#		1.8	6
	136	VAL	HB		97	GLN	HG#		1.8	7
	136	VAL	HG1#		53	GLN	HA		1.8	6.5
	136	VAL	HG1#		53	GLN	HG#		1.8	5.8
	136	VAL	HG1#		54	LYS	HA		1.8	6.5
	136	VAL	HG1#		54	LYS	HG#		1.8	7.5
	136	VAL	HG1#		55	ILE	HG2#		1.8	6.3
	136	VAL	HG1#		55	ILE	HD1#		1.8	6.3
	136	VAL	HG1#		93	LYS	HA		1.8	6.5
	136	VAL	HG1#		93	LYS	HB1		1.8	6.5
	136	VAL	HG1#		93	LYS	HG#		1.8	5.8
	136	VAL	HG1#		93	LYS	HD#		1.8	5.8
	136	VAL	HG1#		93	LYS	HE#		1.8	5.8
	136	VAL	HG1#		94	ASP	HA		1.8	6.5
	136	VAL	HG1#		97	GLN	HA		1.8	6.5
	136	VAL	HG1#		97	GLN	HB1		1.8	7.5
	136	VAL	HG1#		97	GLN	HB2		1.8	7.5
	136	VAL	HG1#		97	GLN	HG#		1.8	5.8
	136	VAL	HG2#		53	GLN	HA		1.8	6.5
	136	VAL	HG2#		53	GLN	HB2		1.8	6.5
	136	VAL	HG2#		53	GLN	HG#		1.8	4.8
	136	VAL	HG2#		54	LYS	HA		1.8	4.8
	136	VAL	HG2#		54	LYS	HB1		1.8	6.5
	136	VAL	HG2#		54	LYS	HB2		1.8	6.5
	136	VAL	HG2#		54	LYS	HG#		1.8	7.5
	136	VAL	HG2#		55	ILE	HA		1.8	7.5
	136	VAL	HG2#		55	ILE	HG1#		1.8	5.8
	136	VAL	HG2#		55	ILE	HG2#		1.8	5.7
	136	VAL	HG2#		55	ILE	HD1#		1.8	5.7
	136	VAL	HG2#		93	LYS	HA		1.8	6.5
	136	VAL	HG2#		93	LYS	HB1		1.8	6.5
	136	VAL	HG2#		93	LYS	HB2		1.8	6.5
	136	VAL	HG2#		93	LYS	HD#		1.8	4.8
	136	VAL	HG2#		93	LYS	HE#		1.8	4.8
	136	VAL	HG2#		97	GLN	HG#		1.8	6.5
	137	GLU	HA		52	CYS	HB#		1.8	6
	137	GLU	HG#		52	CYS	HA		1.8	6
	137	GLU	HG#		52	CYS	HB#		1.8	7
	138	GLU	HA		101	PRO	HB#		1.8	7
	138	GLU	HA		101	PRO	HG#		1.8	6
	138	GLU	HB#		97	GLN	HA		1.8	7
	138	GLU	HB#		100	LEU	HD1#		1.8	7.5
	138	GLU	HB#		101	PRO	HB#		1.8	7
	138	GLU	HB#		101	PRO	HG#		1.8	7
	138	GLU	HG#		101	PRO	HB#		1.8	8
	138	GLU	HG#		101	PRO	HG#		1.8	7
	138	GLU	HG#		104	LYS	HD#		1.8	8
	138	GLU	HG#		104	LYS	HE#		1.8	8
	139	LEU	HB#		97	GLN	HA		1.8	6
	139	LEU	HB#		97	GLN	HB1		1.8	6
	139	LEU	HB#		97	GLN	HB2		1.8	4.3
	139	LEU	HB#		97	GLN	HG#		1.8	5.3
	139	LEU	HB#		98	GLN	HA		1.8	4.3
	139	LEU	HB#		98	GLN	HG#		1.8	5.3
	139	LEU	HB#		101	PRO	HB#		1.8	8
	139	LEU	HB#		101	PRO	HG#		1.8	5.3
	139	LEU	HB#		101	PRO	HD#		1.8	8
	139	LEU	HG		97	GLN	HA		1.8	6
	139	LEU	HG		97	GLN	HB2		1.8	5
	139	LEU	HG		97	GLN	HG#		1.8	4.3
	139	LEU	HG		98	GLN	HA		1.8	6
	139	LEU	HG		98	GLN	HG#		1.8	6
	139	LEU	HD#		97	GLN	HA		1.8	8.9
	139	LEU	HD#		97	GLN	HB2		1.8	7.2
	139	LEU	HD#		97	GLN	HG#		1.8	7.6
	139	LEU	HD#		98	GLN	HA		1.8	7.2
	139	LEU	HD#		98	GLN	HG#		1.8	8.2
	139	LEU	HD#		101	PRO	HD#		1.8	10.9
	140	SER	HB#		101	PRO	HB#		1.8	7
	140	SER	HB#		101	PRO	HG#		1.8	7
TOTAL												199
