# Supplementary material for: Dataset for the NMR structure of the intrinsically disordered acidic region of XPC bound to the PH domain of TFIIH p62
Source: Data Brief. 2016 Jan 2;6:571–7. doi: 10.1016/j.dib.2015.12.034 (PMC4731421; doi:10.1016/j.dib.2015.12.034)
Supplement: Supplementary file 2 — Supplementary material [file mmc2.zip › Supplementary Table_S6.xlsx]

## Sheet: 15N Intermolecular NOE
Table S6. Distance restraints from intrermolecular NOEs between XPC109−156 and p62 PH domain obtained from
the 15N-edited NOESY-HSQC.
	XPC				p62				Lower	Upper		Sum
	125	GLU	HN		18	LYS	HE#		1.8	7
	126	GLU	HN		18	LYS	HE#		1.8	7
	127	GLU	HN		19	LYS	HE#		1.8	6
	128	GLU	HN		19	LYS	HE#		1.8	6
	128	GLU	HA		64	GLN	HE2#		1.8	7
	128	GLU	HB#		64	GLN	HE2#		1.8	7
	128	GLU	HB#		76	ASN	HD2#		1.8	6
	128	GLU	HG#		64	GLN	HE2#		1.8	7
	128	GLU	HG#		76	ASN	HD2#		1.8	6
	132	ASP	HN		60	LYS	HE#		1.8	6
	133	TRP	HN		54	LYS	HB1		1.8	5
	133	TRP	HN		54	LYS	HD#		1.8	4.5
	133	TRP	HN		56	SER	HA		1.8	5
	133	TRP	HN		57	PRO	HD#		1.8	6
	133	TRP	HN		60	LYS	HE#		1.8	6
	133	TRP	HA		55	ILE	HN		1.8	5
	133	TRP	HB1		55	ILE	HN		1.8	5
	133	TRP	HB2		55	ILE	HN		1.8	5
	133	TRP	HD1		66	GLN	HN		1.8	6
	133	TRP	HD1		66	GLN	HE2#		1.8	4.5
	133	TRP	HE1		54	LYS	HB2		1.8	6
	133	TRP	HE1		66	GLN	HA		1.8	6
	133	TRP	HE1		76	ASN	HA		1.8	6
	133	TRP	HE1		76	ASN	HD2#		1.8	4.5
	133	TRP	HE3		54	LYS	HN		1.8	5
	133	TRP	HE3		55	ILE	HN		1.8	5
	133	TRP	HE3		56	SER	HN		1.8	5
	133	TRP	HE3		64	GLN	HN		1.8	6
	133	TRP	HE3		65	LEU	HN		1.8	5
	133	TRP	HE3		66	GLN	HN		1.8	6
	133	TRP	HH2		56	SER	HN		1.8	6
	133	TRP	HH2		64	GLN	HN		1.8	6
	133	TRP	HH2		66	GLN	HN		1.8	6
	133	TRP	HZ2		56	SER	HN		1.8	6
	133	TRP	HZ2		64	GLN	HE2#		1.8	6
	133	TRP	HZ3		64	GLN	HN		1.8	6
	133	TRP	HZ3		66	GLN	HN		1.8	5
	134	GLU	HN		54	LYS	HA		1.8	6
	134	GLU	HN		55	ILE	HN		1.8	5
	134	GLU	HN		55	ILE	HA		1.8	6
	134	GLU	HN		55	ILE	HG1#		1.8	4.5
	134	GLU	HN		55	ILE	HD1#		1.8	5
	134	GLU	HN		56	SER	HN		1.8	6
	134	GLU	HN		56	SER	HA		1.8	3.5
	134	GLU	HN		57	PRO	HA		1.8	6
	134	GLU	HN		57	PRO	HB#		1.8	6
	134	GLU	HN		57	PRO	HG#		1.8	4.5
	134	GLU	HN		57	PRO	HD#		1.8	6
	134	GLU	HB#		55	ILE	HN		1.8	6
	134	GLU	HG#		55	ILE	HN		1.8	6
	135	GLU	HN		54	LYS	HA		1.8	5
	135	GLU	HN		54	LYS	HG#		1.8	6
	135	GLU	HN		54	LYS	HE#		1.8	6
	135	GLU	HN		55	ILE	HD1#		1.8	6.5
	135	GLU	HA		53	GLN	HN		1.8	5
	135	GLU	HA		54	LYS	HN		1.8	5
	136	VAL	HN		53	GLN	HN		1.8	5
	136	VAL	HN		53	GLN	HA		1.8	5
	136	VAL	HN		53	GLN	HG#		1.8	4.5
	136	VAL	HN		53	GLN	HE2#		1.8	6
	136	VAL	HN		54	LYS	HN		1.8	5
	136	VAL	HN		54	LYS	HA		1.8	3.5
	136	VAL	HN		54	LYS	HB1		1.8	3.5
	136	VAL	HN		54	LYS	HG#		1.8	4.5
	136	VAL	HN		54	LYS	HD#		1.8	6
	136	VAL	HN		54	LYS	HE#		1.8	6
	136	VAL	HN		55	ILE	HN		1.8	5
	136	VAL	HN		55	ILE	HG2#		1.8	5
	136	VAL	HN		55	ILE	HD1#		1.8	5
	136	VAL	HA		55	ILE	HN		1.8	6
	136	VAL	HA		97	GLN	HE2#		1.8	6
	136	VAL	HB		53	GLN	HN		1.8	5
	136	VAL	HB		53	GLN	HE2#		1.8	6
	136	VAL	HB		97	GLN	HE2#		1.8	4.5
	136	VAL	HG1#		53	GLN	HE2#		1.8	6
	136	VAL	HG1#		97	GLN	HE2#		1.8	6
	136	VAL	HG2#		53	GLN	HN		1.8	6.5
	136	VAL	HG2#		53	GLN	HE2#		1.8	6
	136	VAL	HG2#		54	LYS	HN		1.8	6.5
	137	GLU	HN		52	CYS	HA		1.8	6
	137	GLU	HN		93	LYS	HD#		1.8	6
	137	GLU	HN		93	LYS	HE#		1.8	7
	137	GLU	HN		97	GLN	HG#		1.8	7
	137	GLU	HN		97	GLN	HE2#		1.8	4.5
	137	GLU	HA		97	GLN	HE2#		1.8	6
	137	GLU	HG#		53	GLN	HN		1.8	6
	137	GLU	HG#		97	GLN	HE2#		1.8	5.5
	138	GLU	HN		52	CYS	HA		1.8	5
	138	GLU	HN		97	GLN	HE2#		1.8	7
	139	LEU	HN		97	GLN	HA		1.8	5
	139	LEU	HN		97	GLN	HG#		1.8	4.5
	139	LEU	HN		97	GLN	HE2#		1.8	4.5
	139	LEU	HN		101	PRO	HG#		1.8	4.5
	139	LEU	HN		101	PRO	HD#		1.8	7
	139	LEU	HA		97	GLN	HE2#		1.8	4.5
	139	LEU	HB#		97	GLN	HE2#		1.8	5.5
	139	LEU	HG		98	GLN	HE2#		1.8	6
	139	LEU	HD#		98	GLN	HN		1.8	7.4
	139	LEU	HD#		98	GLN	HE2#		1.8	8.4
	140	SER	HN		101	PRO	HG#		1.8	6
TOTAL												100
