# Supplementary material for: Dataset for the NMR structure of the intrinsically disordered acidic region of XPC bound to the PH domain of TFIIH p62
Source: Data Brief. 2016 Jan 2;6:571–7. doi: 10.1016/j.dib.2015.12.034 (PMC4731421; doi:10.1016/j.dib.2015.12.034)
Supplement: Supplementary file 2 — Supplementary material [file mmc2.zip › Supplementary Table_S7.xlsx]

## Sheet: XPC Dihedral angle
Table S7. Dihedral angle restraints from the 13C,15N-labeled XPC109−156
in complex with the unlabeled p62 PH domain.
	XPC				Lower	Upper
	133	TRP	φ		-157.7	-90.5
	133	TRP	ψ		111.5	173.7
	134	GLU	φ		-145.5	-76.1
	134	GLU	ψ		95.9	156.5
	135	GLU	φ		-107.3	-67.3
	135	GLU	ψ		112	152
	136	VAL	φ		-125.8	-76.8
	136	VAL	ψ		98.9	138.9
	137	GLU	φ		-135.2	-57.6
	137	GLU	ψ		110.4	152.8
	138	GLU	φ		-135.5	-43.9
	138	GLU	ψ		108.4	158.6
	139	LEU	φ		-149.6	-36.4
	139	LEU	ψ		96.2	172
	140	SER	φ
	140	SER	ψ		114.1	181.7
	141	GLU	φ		-116.4	-51.4
	141	GLU	ψ		103.8	174.4
	133	TRP	χ1		-90	-30
	135	GLU	χ1		30	90
	136	VAL	χ1		150	210
