# Supplementary material for: Dataset for the NMR structure of the intrinsically disordered acidic region of XPC bound to the PH domain of TFIIH p62
Source: Data Brief. 2016 Jan 2;6:571–7. doi: 10.1016/j.dib.2015.12.034 (PMC4731421; doi:10.1016/j.dib.2015.12.034)
Supplement: Supplementary file 2 — Supplementary material [file mmc2.zip › Supplementary Table_S8.xlsx]

## Sheet: p62 Dihedral angles
Table S8. Dihedral angle restraints from the 13C,15N-labeled p62
PH domain in complex with the unlabeled XPC109−156.
	p62				Lower	Upper
	7	GLU	φ		-92.3	34.9
	7	GLU	ψ		126.9	21.9
	8	VAL	φ		-99	32
	8	VAL	ψ		130	42
	9	LEU	φ		-92	24
	9	LEU	ψ		-31	24
	10	LEU	φ		-146	44
	10	LEU	ψ		137	20
	11	ILE	φ		-115.3	34
	11	ILE	ψ		128.2	20
	12	VAL	φ		-112.4	31.9
	12	VAL	ψ		128.7	20
	13	LYS	φ		-95.1	48
	13	LYS	ψ		158	24.3
	14	LYS	φ		-56	70
	14	LYS	ψ		134	68
	15	VAL	φ		-92.9	35.1
	15	VAL	ψ		130.4	24.4
	16	ARG	φ		-115.4	25.9
	16	ARG	ψ		136.6	20
	17	GLN	φ		-137.8	32.5
	17	GLN	ψ		123.8	20
	18	LYS	φ		51.9	20
	18	LYS	ψ		44.8	20
	19	LYS	φ		63.2	20
	19	LYS	ψ		20.7	20
	20	GLN	φ		-107	40.4
	20	GLN	ψ		137.5	20
	21	ASP	φ		-61	26.3
	21	ASP	ψ		132.1	20
	23	ALA	φ		-126.8	43.1
	23	ALA	ψ		142.2	37.2
	24	LEU	φ		-130.5	27.7
	24	LEU	ψ		128.4	20
	25	TYR	φ		-109.6	32.3
	25	TYR	ψ		126.1	26
	26	LEU	φ		-90	21.8
	26	LEU	ψ		127	26.7
	27	MET	φ		-113.9	35
	27	MET	ψ		163.4	31.3
	28	ALA	φ		-68.3	20
	28	ALA	ψ		-28	24
	29	GLU	φ		-104	34
	29	GLU	ψ		-6	38
	30	ARG	φ		-141.2	64.9
	30	ARG	ψ		157	20.2
	31	ILE	φ		-124.8	29.9
	31	ILE	ψ		142.9	22.3
	32	ALA	φ		-131.3	29.9
	32	ALA	ψ		135.5	26.8
	33	TRP	φ		-124.2	21.3
	33	TRP	ψ		127.5	20
	34	ALA	φ		-120.5	26.7
	34	ALA	ψ		119.6	47.7
	35	PRO	φ		-65.4	20.7
	35	PRO	ψ		147.8	20
	36	GLU	φ		-60	26
	36	GLU	ψ		136	20
	37	GLY	φ		86	32
	37	GLY	ψ		-4	34
	38	LYS	φ		-85	28
	38	LYS	ψ		164	28
	39	ASP	φ		-104	20
	39	ASP	ψ		-2	20
	40	ARG	φ		-145.6	39.2
	40	ARG	ψ		150.5	37.7
	41	PHE	φ		-87.4	66.6
	41	PHE	ψ		141.4	20
	42	THR	φ		-93	38
	43	ILE	φ		-123	40
	43	ILE	ψ		139	28
	44	SER	φ		-111	36.5
	44	SER	ψ		122.7	20.8
	45	HIS	φ		-113.4	28.8
	45	HIS	ψ		125.4	28
	46	MET	φ		-89.4	57.5
	46	MET	ψ		129.5	57
	47	TYR	φ		-65.3	20
	47	TYR	ψ		-19.7	27.5
	48	ALA	φ		-66.7	21.4
	48	ALA	ψ		-25.7	29.8
	49	ASP	φ		-96.5	25.8
	49	ASP	ψ		-8.4	30.7
	50	ILE	φ		-91.2	41.3
	50	ILE	ψ		121.7	22.6
	51	LYS	φ		-91.1	20.6
	51	LYS	ψ		-41.2	21.5
	52	CYS	φ		-157.7	23.1
	52	CYS	ψ		161.8	20
	53	GLN	φ		-129.9	32.5
	53	GLN	ψ		145.7	21.9
	54	LYS	φ		-127.1	30.6
	54	LYS	ψ		154.2	26.4
	55	ILE	φ		-135.9	21.2
	55	ILE	ψ		149.2	21.9
	56	SER	φ		-98.7	55.9
	56	SER	ψ		134.1	51.3
	57	PRO	φ		-66.6	20
	57	PRO	ψ		145.4	21.7
	58	GLU	φ		-57	20.1
	58	GLU	ψ		135.7	20
	59	GLY	φ		85	30
	59	GLY	ψ		-4	34
	60	LYS	φ		-88.2	31.4
	60	LYS	ψ		134.7	54.6
	61	ALA	φ		-84.8	29.3
	61	ALA	ψ		-33	27.8
	62	LYS	φ		-112.1	54.1
	62	LYS	ψ		122.7	28.5
	63	ILE	φ		-100.2	27
	63	ILE	ψ		111.3	46.4
	64	GLN	φ		-126.2	26.9
	64	GLN	ψ		139.5	30.2
	65	LEU	φ		-141.2	33.4
	65	LEU	ψ		139.4	65.4
	66	GLN	φ		-125.3	20
	66	GLN	ψ		129.6	20
	67	LEU	φ		-113.1	20
	67	LEU	ψ		114.4	21.9
	68	VAL	φ		-105.2	33.6
	68	VAL	ψ		123.9	32.9
	69	LEU	φ		-81.4	36.7
	69	LEU	ψ		140.8	49.7
	70	HIS	φ		-61.4	20
	70	HIS	ψ		-25.7	32.2
	71	ALA	φ		-84.5	21.7
	71	ALA	ψ		-1.1	30
	72	GLY	φ		85	34
	72	GLY	ψ		13	38
	73	ASP	φ		-89	39.3
	73	ASP	ψ		152.5	57.8
	74	THR	φ		-132	30
	74	THR	ψ		152	20
	75	THR	φ		-114.9	52
	75	THR	ψ		122.5	21.1
	76	ASN	φ		-108.3	31.8
	76	ASN	ψ		130.3	25.4
	77	PHE	φ		-116.3	34.2
	77	PHE	ψ		134.6
	78	HIS	φ		-120.1	31.7
	78	HIS	ψ		122.6	23
	79	PHE	φ		-91.5	36.3
	79	PHE	ψ		121.7	45.6
	80	SER	φ		-99.8	48
	81	ASN	ψ		138	46
	82	GLU	φ		-60.2	20
	82	GLU	ψ		-30.8	32.8
	83	SER	φ		-67.8	20.6
	83	SER	ψ		-25.7	34.5
	84	THR	φ		-98.1	35.5
	84	THR	ψ		0	40.9
	85	ALA	φ		-53.5	20
	85	ALA	ψ		-49.9	20
	86	VAL	φ		-64.8	20
	86	VAL	ψ		-44.1	20
	87	LYS	φ		-67.5	20
	87	LYS	ψ		-36.7	20
	88	GLU	φ		-64.7	20
	88	GLU	ψ		-41.7	20
	89	ARG	φ		-64.3	20
	89	ARG	ψ		-37.3	20.6
	90	ASP	φ		-64.8	20
	90	ASP	ψ		-40.6	20
	91	ALA	φ		-67.2	20
	91	ALA	ψ		-42.1	20
	92	VAL	φ		-62.6	20
	92	VAL	ψ		-45.1	20
	93	LYS	φ		-61.3	20
	93	LYS	ψ		-43.4	20
	94	ASP	φ		-66.9	20
	94	ASP	ψ		-41.8	20
	95	LEU	φ		-68.3	20
	95	LEU	ψ		-37.3	22.5
	96	LEU	φ		-65.1	20
	96	LEU	ψ		-41.7	20
	97	GLN	φ		-68.8	21.5
	97	GLN	ψ		-41.3	20
	98	GLN	φ		-72.6	20
	98	GLN	ψ		-31.9	24.9
	99	LEU	φ		-67.7	20
	99	LEU	ψ		-41.1	20
	100	LEU	φ		-50.9	20
	100	LEU	ψ		-51.9	20
	101	PRO	φ		-59.8	20
	101	PRO	ψ		-27.5	20
	102	LYS	φ		-64.1	20
	102	LYS	ψ		-29.5	25.5
	103	PHE	φ		-99.5	27.5
	103	PHE	ψ		-9.5	27.8
	104	LYS	φ		-90.2	59.7
	104	LYS	ψ		140	37.1
	8	VAL	χ1		150	210
	9	LEU	χ1		-90	-30
	10	LEU	χ1		150	210
	11	ILE	χ1		-90	-30
	12	VAL	χ1		150	210
	13	LYS	χ1		-90	-30
	14	LYS	χ1		-90	-30
	15	VAL	χ1		150	210
	16	ARG	χ1		-90	-30
	17	GLN	χ1		30	90
	21	ASP	χ1		30	90
	24	LEU	χ1		150	210
	25	TYR	χ1		-90	-30
	26	LEU	χ1		-90	-30
	27	MET	χ1		-90	-30
	29	GLU	χ1		-90	-30
	30	ARG	χ1		30	90
	31	ILE	χ1		150	210
	33	TRP	χ1		150	210
	41	PHE	χ1		-90	-30
	42	THR	χ1		30	90
	43	ILE	χ1		-90	-30
	44	SER	χ1		150	210
	45	HIS	χ1		-90	-30
	46	MET	χ1		-90	-30
	47	TYR	χ1		-90	-30
	49	ASP	χ1		-90	-30
	50	ILE	χ1		-90	-30
	51	LYS	χ1		150	210
	53	GLN	χ1		30	90
	54	LYS	χ1		-90	-30
	55	ILE	χ1		30	90
	56	SER	χ1		30	90
	60	LYS	χ1		-90	-30
	63	ILE	χ1		-90	-30
	64	GLN	χ1		-90	-30
	65	LEU	χ1		150	210
	66	GLN	χ1		30	90
	67	LEU	χ1		-90	-30
	68	VAL	χ1		150	210
	69	LEU	χ1		-90	-30
	74	THR	χ1		30	90
	75	THR	χ1		-90	-30
	76	ASN	χ1		-90	-30
	77	PHE	χ1		-90	-30
	78	HIS	χ1		150	210
	79	PHE	χ1		-90	-30
	80	SER	χ1		30	90
	81	ASN	χ1		150	210
	84	THR	χ1		30	90
	86	VAL	χ1		150	210
	88	GLU	χ1		-90	-30
	89	ARG	χ1		150	210
	90	ASP	χ1		-90	-30
	92	VAL	χ1		150	210
	93	LYS	χ1		150	210
	94	ASP	χ1		-90	-30
	96	LEU	χ1		-90	-30
	97	GLN	χ1		30	90
	98	GLN	χ1		-90	-30
	99	LEU	χ1		-90	-30
	100	LEU	χ1		-90	-30
	103	PHE	χ1		-90	-30
	9	LEU	χ2		150	210
	10	LEU	χ2		30	90
	24	LEU	χ2		150	210
	26	LEU	χ2		150	210
	65	LEU	χ2		30	90
	67	LEU	χ2		150	210
	69	LEU	χ2		150	210
	96	LEU	χ2		150	210
	99	LEU	χ2		150	210
	100	LEU	χ2		150	210
