# Supplementary material for: Dataset for the NMR structure of the intrinsically disordered acidic region of XPC bound to the PH domain of TFIIH p62
Source: Data Brief. 2016 Jan 2;6:571–7. doi: 10.1016/j.dib.2015.12.034 (PMC4731421; doi:10.1016/j.dib.2015.12.034)
Supplement: Supplementary file 2 — Supplementary material [file mmc2.zip › Supplementary Table_S9.xlsx]

## Sheet: p62 H-bond
Table S9. Hydrogen bond restraints from the 13C,15N-labeled p62 PH domain in complex with the unlabeled XPC109−156.
	p62				p62				Lower	Upper
	26	LEU	O		9	LEU	HN		1.5	2.3
	26	LEU	O		9	LEU	N		2.5	3.3
	26	LEU	O		10	LEU	HN		1.5	2.3
	26	LEU	O		10	LEU	N		2.5	3.3
	24	LEU	O		12	VAL	HN		1.5	2.3
	24	LEU	O		12	VAL	N		2.5	3.3
	22	GLY	O		15	VAL	HN		1.5	2.3
	22	GLY	O		15	VAL	N		2.5	3.3
	78	HIS	O		16	ARG	HN		1.5	2.3
	78	HIS	O		16	ARG	N		2.5	3.3
	20	GLN	O		17	GLN	HN		1.5	2.3
	20	GLN	O		17	GLN	N		2.5	3.3
	15	VAL	O		22	GLY	HN		1.5	2.3
	15	VAL	O		22	GLY	N		2.5	3.3
	34	ALA	O		23	ALA	HN		1.5	2.3
	34	ALA	O		23	ALA	N		2.5	3.3
	12	VAL	O		24	LEU	HN		1.5	2.3
	12	VAL	O		24	LEU	N		2.5	3.3
	32	ALA	O		25	TYR	HN		1.5	2.3
	32	ALA	O		25	TYR	N		2.5	3.3
	10	LEU	O		26	LEU	HN		1.5	2.3
	10	LEU	O		26	LEU	N		2.5	3.3
	30	ARG	O		27	MET	HN		1.5	2.3
	30	ARG	O		27	MET	N		2.5	3.3
	45	HIS	O		31	ILE	HN		1.5	2.3
	45	HIS	O		31	ILE	N		2.5	3.3
	25	TYR	O		32	ALA	HN		1.5	2.3
	25	TYR	O		32	ALA	N		2.5	3.3
	43	ILE	O		33	TRP	HN		1.5	2.3
	43	ILE	O		33	TRP	N		2.5	3.3
	23	ALA	O		34	ALA	HN		1.5	2.3
	23	ALA	O		34	ALA	N		2.5	3.3
	33	TRP	O		43	ILE	HN		1.5	2.3
	33	TRP	O		43	ILE	N		2.5	3.3
	31	ILE	O		45	HIS	HN		1.5	2.3
	31	ILE	O		45	HIS	N		2.5	3.3
	29	GLU	O		47	TYR	HN		1.5	2.3
	29	GLU	O		47	TYR	N		2.5	3.3
	46	MET	O		49	ASP	HN		1.5	2.3
	46	MET	O		49	ASP	N		2.5	3.3
	47	TYR	O		50	ILE	HN		1.5	2.3
	47	TYR	O		50	ILE	N		2.5	3.3
	68	VAL	O		51	LYS	HN		1.5	2.3
	68	VAL	O		51	LYS	N		2.5	3.3
	68	VAL	O		52	CYS	HN		1.5	2.3
	68	VAL	O		52	CYS	N		2.5	3.3
	66	GLN	O		54	LYS	HN		1.5	2.3
	66	GLN	O		54	LYS	N		2.5	3.3
	56	SER	O		64	GLN	HN		1.5	2.3
	56	SER	O		64	GLN	N		2.5	3.3
	77	PHE	O		65	LEU	HN		1.5	2.3
	77	PHE	O		65	LEU	N		2.5	3.3
	54	LYS	O		66	GLN	HN		1.5	2.3
	54	LYS	O		66	GLN	N		2.5	3.3
	75	THR	O		67	LEU	HN		1.5	2.3
	75	THR	O		67	LEU	N		2.5	3.3
	52	CYS	O		68	VAL	HN		1.5	2.3
	52	CYS	O		68	VAL	N		2.5	3.3
	73	ASP	O		69	LEU	HN		1.5	2.3
	73	ASP	O		69	LEU	N		2.5	3.3
	67	LEU	O		75	THR	HN		1.5	2.3
	67	LEU	O		75	THR	N		2.5	3.3
	65	LEU	O		77	PHE	HN		1.5	2.3
	65	LEU	O		77	PHE	N		2.5	3.3
	16	ARG	O		78	HIS	HN		1.5	2.3
	16	ARG	O		78	HIS	N		2.5	3.3
	63	ILE	O		79	PHE	HN		1.5	2.3
	63	ILE	O		79	PHE	N		2.5	3.3
	14	LYS	O		80	SER	HN		1.5	2.3
	14	LYS	O		80	SER	N		2.5	3.3
	84	THR	O		88	GLU	HN		1.5	2.3
	84	THR	O		88	GLU	N		2.5	3.3
	85	ALA	O		89	ARG	HN		1.5	2.3
	85	ALA	O		89	ARG	N		2.5	3.3
	86	VAL	O		90	ASP	HN		1.5	2.3
	86	VAL	O		90	ASP	N		2.5	3.3
	87	LYS	O		91	ALA	HN		1.5	2.3
	87	LYS	O		91	ALA	N		2.5	3.3
	88	GLU	O		92	VAL	HN		1.5	2.3
	88	GLU	O		92	VAL	N		2.5	3.3
	89	ARG	O		93	LYS	HN		1.5	2.3
	89	ARG	O		93	LYS	N		2.5	3.3
	90	ASP	O		94	ASP	HN		1.5	2.3
	90	ASP	O		94	ASP	N		2.5	3.3
	91	ALA	O		95	LEU	HN		1.5	2.3
	91	ALA	O		95	LEU	N		2.5	3.3
	92	VAL	O		96	LEU	HN		1.5	2.3
	92	VAL	O		96	LEU	N		2.5	3.3
	93	LYS	O		97	GLN	HN		1.5	2.3
	93	LYS	O		97	GLN	N		2.5	3.3
	94	ASP	O		98	GLN	HN		1.5	2.3
	94	ASP	O		98	GLN	N		2.5	3.3
	95	LEU	O		99	LEU	HN		1.5	2.3
	95	LEU	O		99	LEU	N		2.5	3.3
	96	LEU	O		100	LEU	HN		1.5	2.3
	96	LEU	O		100	LEU	N		2.5	3.3
